# Supplementary material for: 2-(2-Nitro­phen­yl)-1,3-benzothia­zole
Source: Acta Crystallogr Sect E Struct Rep Online. 2012 Jul 7;68(Pt 8):o2362. doi: 10.1107/S1600536812029844 (PMC3414295; doi:10.1107/S1600536812029844)
Supplement: Supplementary file 1 [file e-68-o2362-sup1.cif]

##############################################################################
#                                                                            #
# This CIF contains the data in a paper accepted for publication in          #
# Acta Crystallographica Section E. It conforms to the requirements of       #
# Notes for Authors for Acta Crystallographica Section E, and has been       #
# peer reviewed under the auspices of the IUCr Commission on Journals.       #
#                                                                            #
# Full details of the Crystallographic Information File format               #
# are given in the paper "The Crystallographic Information File (CIF):       #
# a New Standard Archive File for Crystallography" by S. R. Hall, F. H.      #
# Allen and I. D. Brown [Acta Cryst. (1991), A47, 655-685].                  #
#                                                                            #
# The current version of the core CIF dictionary is obtainable from          #
# ftp://ftp.iucr.org/pub/cif_core.dic.                                       #
#                                                                            #
# Software is freely available for graphical display of the structure(s)     #
# in this CIF. For information consult the CIF software page                 #
# http://www.iucr.org/resources/cif/software.                                #
#                                                                            #
# This file may be used for bona fide research purposes within the           #
# scientific community so long as proper attribution is given to the journal # 
# article from which it was obtained.                                        #
#                                                                            #
##############################################################################
data_global
_audit_creation_method     SHELXL-97
_journal_date_recd_electronic     2012-06-25
_journal_date_accepted     2012-06-30
_journal_name_full     'Acta Crystallographica, Section E'
_journal_year     2012
_journal_volume     68
_journal_issue      8
_journal_page_first     o2362
_journal_page_last     o2362
_journal_paper_category     QO
_journal_paper_doi     10.1107/S1600536812029844
_journal_coeditor_code     HB6879
_publ_contact_author_name     'S.Murugavel'
_publ_contact_author_address
;
  Department of  Physics
  Thanthai Periyar Government Institute of Technology
  Vellore 632 002
  India
;
_publ_contact_author_email     'smurugavel27@gmail.com'
_publ_contact_author_fax     '0416 091 2266652'
_publ_contact_author_phone     '091 9790084145'
_publ_section_title
;
2-(2-Nitrophenyl)-1,3-benzothiazole
;
loop_
    _publ_author_name
    _publ_author_footnote
    _publ_author_address
    'Vijayakumar, S.' ?
;
Department of Physics
Sri Balaji Chokkalingam Engineering College
Arni
Thiruvannamalai 632 317
India
;
    'Murugavel, S.' ?
;
Department of Physics
Thanthai Periyar Government Institute of Technology
Vellore 632 002
India
;
    'Selvakumar, R.' ?
;
Department of Organic Chemistry
University of Madras
Maraimalai Campus
Chennai 600 025
India
;
    'Bakthadoss, M.'
;
Additional correspondence author, e-mail: bhakthadoss@yahoo.com.
;
;
Department of Organic Chemistry
University of Madras
Maraimalai Campus
Chennai 600 025
India
;
data_I
_audit_creation_method     SHELXL-97
_chemical_name_systematic
;
2-(2-Nitrophenyl)-1,3-benzothiazole
;
_chemical_name_common     ?
_chemical_formula_moiety     'C13 H8 N2 O2 S'
_chemical_formula_sum     'C13 H8 N2 O2 S'
_chemical_formula_iupac     'C13 H8 N2 O2 S'
_chemical_formula_weight     256.27
_chemical_melting_point     ?
_symmetry_cell_setting     monoclinic
_symmetry_space_group_name_H-M     'P 21/c'
_symmetry_space_group_name_Hall     '-P 2ybc'
loop_
    _symmetry_equiv_pos_as_xyz
    'x, y, z'
    '-x, y+1/2, -z+1/2'
    '-x, -y, -z'
    'x, -y-1/2, z-1/2'
_cell_length_a     7.6092(2)
_cell_length_b     12.7854(3)
_cell_length_c     11.9938(3)
_cell_angle_alpha     90.00
_cell_angle_beta     90.556(2)
_cell_angle_gamma     90.00
_cell_volume     1166.78(5)
_cell_formula_units_Z     4
_cell_measurement_reflns_used     3261
_cell_measurement_theta_min     2.3
_cell_measurement_theta_max     29.5
_cell_measurement_temperature     293(2)
_exptl_crystal_description     'Block'
_exptl_crystal_colour     'Yellow'
_exptl_crystal_size_max     0.24
_exptl_crystal_size_mid     0.22
_exptl_crystal_size_min     0.16
_exptl_crystal_density_diffrn     1.459
_exptl_crystal_density_meas     ?
_exptl_crystal_density_method     'not measured'
_exptl_crystal_F_000     528
_exptl_absorpt_coefficient_mu     0.271
_exptl_absorpt_correction_type     multi-scan
_exptl_absorpt_process_details     '(SADABS; Sheldrick, 1996)'
_exptl_absorpt_correction_T_min     0.937
_exptl_absorpt_correction_T_max     0.958
_exptl_special_details     ?
_diffrn_ambient_temperature     293(2)
_diffrn_radiation_type     MoK\a
_diffrn_radiation_wavelength     0.71073
_diffrn_radiation_source     'fine-focus sealed tube'
_diffrn_radiation_monochromator     graphite
_diffrn_measurement_device_type     'Bruker APEXII CCD'
_diffrn_measurement_method     '\w scans'
_diffrn_detector_area_resol_mean     10.0
_diffrn_reflns_number     14037
_diffrn_reflns_av_R_equivalents     0.0269
_diffrn_reflns_av_sigmaI/netI     0.0232
_diffrn_reflns_theta_min     2.33
_diffrn_reflns_theta_max     29.49
_diffrn_reflns_theta_full     29.49
_diffrn_measured_fraction_theta_max     0.999
_diffrn_measured_fraction_theta_full     0.999
_diffrn_reflns_limit_h_min     -6
_diffrn_reflns_limit_h_max     10
_diffrn_reflns_limit_k_min     -17
_diffrn_reflns_limit_k_max     17
_diffrn_reflns_limit_l_min     -16
_diffrn_reflns_limit_l_max     16
_diffrn_standards_number     .
_diffrn_standards_interval_count     .
_diffrn_standards_interval_time     .
_diffrn_standards_decay_%     .
_refine_special_details
;
Refinement of <i>F</i>^2^ against ALL reflections. The weighted <i>R</i>-factor
<i>wR</i> and goodness of fit <i>S</i> are based on <i>F</i>^2^, conventional
<i>R</i>-factors <i>R</i> are based on <i>F</i>, with <i>F</i> set to zero for
negative <i>F</i>^2^. The threshold expression of <i>F</i>^2^ >
\s(<i>F</i>^2^) is used only for calculating <i>R</i>-factors(gt) <i>etc</i>.
and is not relevant to the choice of reflections for refinement.
<i>R</i>-factors based on <i>F</i>^2^ are statistically about twice as large
as those based on <i>F</i>, and <i>R</i>- factors based on ALL data will be
even larger.
;
_reflns_number_total     3258
_reflns_number_gt     2559
_reflns_threshold_expression     I>2\s(I)
_refine_ls_structure_factor_coef     Fsqd
_refine_ls_matrix_type     full
_refine_ls_R_factor_all     0.0519
_refine_ls_R_factor_gt     0.0388
_refine_ls_wR_factor_gt     0.1045
_refine_ls_wR_factor_ref     0.1129
_refine_ls_goodness_of_fit_ref     1.045
_refine_ls_restrained_S_all     1.045
_refine_ls_number_reflns     3258
_refine_ls_number_parameters     163
_refine_ls_number_restraints     0
_refine_ls_hydrogen_treatment     constr
_refine_ls_weighting_scheme     calc
_refine_ls_weighting_details
         'calc w=1/[\s^2^(Fo^2^)+(0.0565P)^2^+0.2357P] where P=(Fo^2^+2Fc^2^)/3'
_atom_sites_solution_hydrogens     geom
_atom_sites_solution_primary     direct
_atom_sites_solution_secondary     difmap
_refine_ls_shift/su_max     0.000
_refine_ls_shift/su_mean     0.000
_refine_diff_density_max     0.242
_refine_diff_density_min     -0.319
_refine_ls_extinction_method     none
_refine_ls_extinction_coef     ?
loop_
    _atom_type_symbol
    _atom_type_description
    _atom_type_scat_dispersion_real
    _atom_type_scat_dispersion_imag
    _atom_type_scat_source
    'C' 'C' 0.0033 0.0016
                         'International Tables Vol C Tables 4.2.6.8 and 6.1.1.4'
    'H' 'H' 0.0000 0.0000
                         'International Tables Vol C Tables 4.2.6.8 and 6.1.1.4'
    'N' 'N' 0.0061 0.0033
                         'International Tables Vol C Tables 4.2.6.8 and 6.1.1.4'
    'O' 'O' 0.0106 0.0060
                         'International Tables Vol C Tables 4.2.6.8 and 6.1.1.4'
    'S' 'S' 0.1246 0.1234
                         'International Tables Vol C Tables 4.2.6.8 and 6.1.1.4'
_computing_data_collection     'APEX2 (Bruker, 2004)'
_computing_cell_refinement     'APEX2 and SAINT (Bruker, 2004)'
_computing_data_reduction     'SAINT and XPREP (Bruker, 2004)'
_computing_structure_solution     'SHELXS97 (Sheldrick, 2008)'
_computing_structure_refinement     'SHELXL97 (Sheldrick, 2008)'
_computing_molecular_graphics     'ORTEP-3 (Farrugia (1997)'
_computing_publication_material
                            'SHELXL97 (Sheldrick, 2008) and PLATON (Spek, 2009)'
loop_
    _atom_site_type_symbol
    _atom_site_label
    _atom_site_fract_x
    _atom_site_fract_y
    _atom_site_fract_z
    _atom_site_U_iso_or_equiv
    _atom_site_adp_type
    _atom_site_calc_flag
    _atom_site_refinement_flags
    _atom_site_occupancy
    _atom_site_symmetry_multiplicity
    _atom_site_disorder_assembly
    _atom_site_disorder_group
    C C1 0.23422(17) 0.05259(10) 0.59828(11) 0.0353(3) Uani d . 1 1 . .
    C C2 0.16130(18) 0.21138(10) 0.64971(11) 0.0363(3) Uani d . 1 1 . .
    C C3 0.0966(2) 0.29175(12) 0.71628(13) 0.0480(3) Uani d . 1 1 . .
    H H3 0.0530 0.2776 0.7869 0.058 Uiso calc R 1 1 . .
    C C4 0.0984(2) 0.39208(12) 0.67587(16) 0.0548(4) Uani d . 1 1 . .
    H H4 0.0561 0.4462 0.7199 0.066 Uiso calc R 1 1 . .
    C C5 0.1620(2) 0.41411(12) 0.57096(16) 0.0560(4) Uani d . 1 1 . .
    H H5 0.1621 0.4830 0.5460 0.067 Uiso calc R 1 1 . .
    C C6 0.2249(2) 0.33699(12) 0.50273(15) 0.0531(4) Uani d . 1 1 . .
    H H6 0.2667 0.3523 0.4320 0.064 Uiso calc R 1 1 . .
    C C7 0.22399(19) 0.23476(11) 0.54327(12) 0.0404(3) Uani d . 1 1 . .
    C C8 0.26409(17) -0.06135(10) 0.60273(11) 0.0362(3) Uani d . 1 1 . .
    C C9 0.2087(2) -0.12556(11) 0.51565(13) 0.0465(3) Uani d . 1 1 . .
    H H9 0.1533 -0.0963 0.4536 0.056 Uiso calc R 1 1 . .
    C C10 0.2349(2) -0.23238(12) 0.52027(15) 0.0542(4) Uani d . 1 1 . .
    H H10 0.1979 -0.2743 0.4612 0.065 Uiso calc R 1 1 . .
    C C11 0.3152(2) -0.27701(11) 0.61136(16) 0.0546(4) Uani d . 1 1 . .
    H H11 0.3325 -0.3490 0.6137 0.065 Uiso calc R 1 1 . .
    C C12 0.3705(2) -0.21558(11) 0.69957(14) 0.0470(3) Uani d . 1 1 . .
    H H12 0.4235 -0.2455 0.7621 0.056 Uiso calc R 1 1 . .
    C C13 0.34560(18) -0.10908(10) 0.69301(11) 0.0376(3) Uani d . 1 1 . .
    N N1 0.16909(16) 0.10658(8) 0.67886(9) 0.0385(3) Uani d . 1 1 . .
    N N2 0.42054(19) -0.04475(10) 0.78230(11) 0.0482(3) Uani d . 1 1 . .
    O O1 0.51720(18) 0.02623(10) 0.75526(12) 0.0675(4) Uani d . 1 1 . .
    O O2 0.3857(2) -0.06687(13) 0.87769(10) 0.0812(4) Uani d . 1 1 . .
    S S1 0.29145(6) 0.12103(3) 0.47927(3) 0.04852(13) Uani d . 1 1 . .
loop_
    _atom_site_aniso_label
    _atom_site_aniso_U_11
    _atom_site_aniso_U_22
    _atom_site_aniso_U_33
    _atom_site_aniso_U_12
    _atom_site_aniso_U_13
    _atom_site_aniso_U_23
    C1 0.0351(6) 0.0335(6) 0.0372(6) 0.0036(5) -0.0008(5) 0.0019(5)
    C2 0.0360(7) 0.0340(6) 0.0389(6) 0.0019(5) -0.0033(5) -0.0014(5)
    C3 0.0543(9) 0.0430(7) 0.0469(8) 0.0053(6) 0.0005(7) -0.0092(6)
    C4 0.0577(10) 0.0379(7) 0.0687(10) 0.0062(7) -0.0064(8) -0.0153(7)
    C5 0.0586(10) 0.0316(7) 0.0776(11) -0.0010(7) -0.0063(8) 0.0036(7)
    C6 0.0607(10) 0.0383(8) 0.0605(9) -0.0017(7) 0.0062(8) 0.0109(7)
    C7 0.0416(7) 0.0338(6) 0.0459(7) 0.0012(5) 0.0020(6) 0.0019(5)
    C8 0.0339(6) 0.0326(6) 0.0422(7) 0.0034(5) -0.0006(5) -0.0012(5)
    C9 0.0464(8) 0.0423(7) 0.0506(8) 0.0074(6) -0.0117(7) -0.0064(6)
    C10 0.0537(9) 0.0404(8) 0.0681(11) 0.0038(7) -0.0123(8) -0.0167(7)
    C11 0.0561(9) 0.0309(7) 0.0766(11) 0.0033(6) -0.0052(8) -0.0038(7)
    C12 0.0489(8) 0.0362(7) 0.0559(8) 0.0048(6) -0.0032(7) 0.0064(6)
    C13 0.0373(7) 0.0336(6) 0.0417(7) 0.0013(5) -0.0006(5) -0.0005(5)
    N1 0.0442(6) 0.0345(5) 0.0368(5) 0.0048(4) 0.0009(5) 0.0007(4)
    N2 0.0552(8) 0.0416(6) 0.0476(7) 0.0074(6) -0.0130(6) -0.0025(5)
    O1 0.0702(8) 0.0496(7) 0.0822(9) -0.0119(6) -0.0263(7) -0.0049(6)
    O2 0.1183(13) 0.0836(10) 0.0414(6) 0.0026(9) -0.0075(7) -0.0013(6)
    S1 0.0620(3) 0.0411(2) 0.0428(2) 0.00900(16) 0.01624(17) 0.00421(14)
_geom_special_details
;
All e.s.d.'s (except the e.s.d. in the dihedral angle between two l.s. planes)
are estimated using the full covariance matrix. The cell e.s.d.'s are taken
into account individually in the estimation of e.s.d.'s in distances, angles
and torsion angles; correlations between e.s.d.'s in cell parameters are only
used when they are defined by crystal symmetry. An approximate (isotropic)
treatment of cell e.s.d.'s is used for estimating e.s.d.'s involving l.s.
planes.
;
loop_
    _geom_bond_atom_site_label_1
    _geom_bond_atom_site_label_2
    _geom_bond_site_symmetry_2
    _geom_bond_distance
    _geom_bond_publ_flag
    C1 N1 . 1.2906(17) ?
    C1 C8 . 1.4752(18) ?
    C1 S1 . 1.7335(13) ?
    C2 N1 . 1.3858(17) ?
    C2 C3 . 1.3940(19) ?
    C2 C7 . 1.400(2) ?
    C3 C4 . 1.371(2) ?
    C3 H3 . 0.9300 ?
    C4 C5 . 1.381(3) ?
    C4 H4 . 0.9300 ?
    C5 C6 . 1.371(3) ?
    C5 H5 . 0.9300 ?
    C6 C7 . 1.395(2) ?
    C6 H6 . 0.9300 ?
    C7 S1 . 1.7247(14) ?
    C8 C13 . 1.3844(19) ?
    C8 C9 . 1.391(2) ?
    C9 C10 . 1.381(2) ?
    C9 H9 . 0.9300 ?
    C10 C11 . 1.371(2) ?
    C10 H10 . 0.9300 ?
    C11 C12 . 1.380(2) ?
    C11 H11 . 0.9300 ?
    C12 C13 . 1.3770(18) ?
    C12 H12 . 0.9300 ?
    C13 N2 . 1.4617(18) ?
    N2 O2 . 1.2103(18) ?
    N2 O1 . 1.2142(19) ?
loop_
    _geom_angle_atom_site_label_1
    _geom_angle_atom_site_label_2
    _geom_angle_atom_site_label_3
    _geom_angle_site_symmetry_1
    _geom_angle_site_symmetry_3
    _geom_angle
    _geom_angle_publ_flag
    N1 C1 C8 . . 124.15(12) ?
    N1 C1 S1 . . 116.61(10) ?
    C8 C1 S1 . . 119.24(10) ?
    N1 C2 C3 . . 125.64(13) ?
    N1 C2 C7 . . 115.00(11) ?
    C3 C2 C7 . . 119.36(13) ?
    C4 C3 C2 . . 118.84(15) ?
    C4 C3 H3 . . 120.6 ?
    C2 C3 H3 . . 120.6 ?
    C3 C4 C5 . . 121.16(15) ?
    C3 C4 H4 . . 119.4 ?
    C5 C4 H4 . . 119.4 ?
    C6 C5 C4 . . 121.63(15) ?
    C6 C5 H5 . . 119.2 ?
    C4 C5 H5 . . 119.2 ?
    C5 C6 C7 . . 117.59(16) ?
    C5 C6 H6 . . 121.2 ?
    C7 C6 H6 . . 121.2 ?
    C6 C7 C2 . . 121.41(14) ?
    C6 C7 S1 . . 129.23(12) ?
    C2 C7 S1 . . 109.36(10) ?
    C13 C8 C9 . . 117.22(12) ?
    C13 C8 C1 . . 122.09(12) ?
    C9 C8 C1 . . 120.68(12) ?
    C10 C9 C8 . . 120.72(14) ?
    C10 C9 H9 . . 119.6 ?
    C8 C9 H9 . . 119.6 ?
    C11 C10 C9 . . 120.44(15) ?
    C11 C10 H10 . . 119.8 ?
    C9 C10 H10 . . 119.8 ?
    C10 C11 C12 . . 120.29(14) ?
    C10 C11 H11 . . 119.9 ?
    C12 C11 H11 . . 119.9 ?
    C13 C12 C11 . . 118.56(14) ?
    C13 C12 H12 . . 120.7 ?
    C11 C12 H12 . . 120.7 ?
    C12 C13 C8 . . 122.75(13) ?
    C12 C13 N2 . . 117.52(13) ?
    C8 C13 N2 . . 119.58(11) ?
    C1 N1 C2 . . 110.13(11) ?
    O2 N2 O1 . . 124.46(15) ?
    O2 N2 C13 . . 118.28(14) ?
    O1 N2 C13 . . 117.25(13) ?
    C7 S1 C1 . . 88.91(6) ?
loop_
    _geom_torsion_atom_site_label_1
    _geom_torsion_atom_site_label_2
    _geom_torsion_atom_site_label_3
    _geom_torsion_atom_site_label_4
    _geom_torsion_site_symmetry_1
    _geom_torsion_site_symmetry_2
    _geom_torsion_site_symmetry_3
    _geom_torsion_site_symmetry_4
    _geom_torsion
    _geom_torsion_publ_flag
    N1 C2 C3 C4 . . . . 179.67(15) ?
    C7 C2 C3 C4 . . . . -0.8(2) ?
    C2 C3 C4 C5 . . . . 0.3(3) ?
    C3 C4 C5 C6 . . . . 0.4(3) ?
    C4 C5 C6 C7 . . . . -0.5(3) ?
    C5 C6 C7 C2 . . . . 0.0(2) ?
    C5 C6 C7 S1 . . . . 179.49(13) ?
    N1 C2 C7 C6 . . . . -179.77(14) ?
    C3 C2 C7 C6 . . . . 0.7(2) ?
    N1 C2 C7 S1 . . . . 0.64(16) ?
    C3 C2 C7 S1 . . . . -178.90(11) ?
    N1 C1 C8 C13 . . . . -47.3(2) ?
    S1 C1 C8 C13 . . . . 131.81(12) ?
    N1 C1 C8 C9 . . . . 131.96(15) ?
    S1 C1 C8 C9 . . . . -48.95(18) ?
    C13 C8 C9 C10 . . . . 0.0(2) ?
    C1 C8 C9 C10 . . . . -179.32(14) ?
    C8 C9 C10 C11 . . . . 0.4(3) ?
    C9 C10 C11 C12 . . . . 0.1(3) ?
    C10 C11 C12 C13 . . . . -1.0(3) ?
    C11 C12 C13 C8 . . . . 1.4(2) ?
    C11 C12 C13 N2 . . . . -174.13(15) ?
    C9 C8 C13 C12 . . . . -0.9(2) ?
    C1 C8 C13 C12 . . . . 178.36(14) ?
    C9 C8 C13 N2 . . . . 174.55(14) ?
    C1 C8 C13 N2 . . . . -6.2(2) ?
    C8 C1 N1 C2 . . . . 178.70(12) ?
    S1 C1 N1 C2 . . . . -0.41(15) ?
    C3 C2 N1 C1 . . . . 179.35(14) ?
    C7 C2 N1 C1 . . . . -0.16(17) ?
    C12 C13 N2 O2 . . . . -52.8(2) ?
    C8 C13 N2 O2 . . . . 131.55(16) ?
    C12 C13 N2 O1 . . . . 125.64(16) ?
    C8 C13 N2 O1 . . . . -50.05(19) ?
    C6 C7 S1 C1 . . . . 179.76(16) ?
    C2 C7 S1 C1 . . . . -0.69(11) ?
    N1 C1 S1 C7 . . . . 0.67(12) ?
    C8 C1 S1 C7 . . . . -178.49(11) ?
loop_
    _geom_hbond_atom_site_label_D
    _geom_hbond_atom_site_label_H
    _geom_hbond_atom_site_label_A
    _geom_hbond_site_symmetry_A
    _geom_hbond_distance_DH
    _geom_hbond_distance_HA
    _geom_hbond_distance_DA
    _geom_hbond_angle_DHA
    C11 H11 O1 2_646 0.93 2.51 3.236(2) 135
    C9 H9 Cg1 3_556 0.93 2.92 3.468(2) 119
    C10 H10 Cg2 3_556 0.93 2.90 3.536(2) 127
    C3 H3 Cg3 2_556 0.93 2.99 3.673(2) 132
_iucr_refine_instructions_details
;
TITL MURUGAVELSM28B in P2(1)/c
CELL  0.71073   7.6092  12.7854  11.9938   90.000   90.556   90.000
ZERR     4.00   0.0002   0.0003   0.0003    0.000    0.002    0.000
LATT   1
SYMM  - X, 1/2 + Y, 1/2 - Z
SFAC  C    H    N    O    S
UNIT  52   32   8    8    4
MERG   2
FMAP   2
PLAN   20
ACTA
BOND
BOND   $H
CONF
EQIV $1 1-X, -1/2+Y, 3/2-Z
HTAB C11 O1_$1
L.S.   4
WGHT    0.056500    0.235700
FVAR       0.71386
MOLE    1
C1    1    0.234222    0.052585    0.598283    11.00000    0.03510    0.03347 =
         0.03719    0.00194   -0.00078    0.00359
C2    1    0.161302    0.211376    0.649715    11.00000    0.03604    0.03401 =
         0.03890   -0.00138   -0.00333    0.00192
C3    1    0.096622    0.291751    0.716278    11.00000    0.05427    0.04295 =
         0.04688   -0.00924    0.00052    0.00534
AFIX  43
H3    2    0.053005    0.277584    0.786852    11.00000   -1.20000
AFIX   0
C4    1    0.098438    0.392083    0.675865    11.00000    0.05769    0.03792 =
         0.06865   -0.01526   -0.00641    0.00624
AFIX  43
H4    2    0.056128    0.446243    0.719861    11.00000   -1.20000
AFIX   0
C5    1    0.162011    0.414114    0.570955    11.00000    0.05862    0.03161 =
         0.07765    0.00358   -0.00634   -0.00099
AFIX  43
H5    2    0.162142    0.482984    0.546005    11.00000   -1.20000
AFIX   0
C6    1    0.224893    0.336991    0.502730    11.00000    0.06067    0.03833 =
         0.06049    0.01092    0.00625   -0.00174
AFIX  43
H6    2    0.266657    0.352279    0.431960    11.00000   -1.20000
AFIX   0
C7    1    0.223987    0.234760    0.543270    11.00000    0.04157    0.03378 =
         0.04587    0.00194    0.00202    0.00125
C8    1    0.264089   -0.061351    0.602729    11.00000    0.03390    0.03263 =
         0.04218   -0.00117   -0.00059    0.00340
C9    1    0.208683   -0.125558    0.515654    11.00000    0.04643    0.04230 =
         0.05056   -0.00645   -0.01167    0.00744
AFIX  43
H9    2    0.153343   -0.096258    0.453633    11.00000   -1.20000
AFIX   0
C10   1    0.234947   -0.232382    0.520273    11.00000    0.05372    0.04043 =
         0.06810   -0.01669   -0.01226    0.00379
AFIX  43
H10   2    0.197931   -0.274305    0.461191    11.00000   -1.20000
AFIX   0
C11   1    0.315209   -0.277007    0.611365    11.00000    0.05610    0.03093 =
         0.07657   -0.00380   -0.00521    0.00332
AFIX  43
H11   2    0.332458   -0.348987    0.613730    11.00000   -1.20000
AFIX   0
C12   1    0.370521   -0.215584    0.699569    11.00000    0.04890    0.03620 =
         0.05593    0.00643   -0.00319    0.00483
AFIX  43
H12   2    0.423483   -0.245476    0.762090    11.00000   -1.20000
AFIX   0
C13   1    0.345601   -0.109080    0.693008    11.00000    0.03734    0.03361 =
         0.04171   -0.00055   -0.00056    0.00126
N1    3    0.169087    0.106584    0.678862    11.00000    0.04425    0.03449 =
         0.03675    0.00068    0.00086    0.00481
N2    3    0.420539   -0.044753    0.782302    11.00000    0.05520    0.04158 =
         0.04759   -0.00248   -0.01303    0.00737
O1    4    0.517197    0.026226    0.755262    11.00000    0.07021    0.04955 =
         0.08218   -0.00488   -0.02634   -0.01191
O2    4    0.385738   -0.066874    0.877692    11.00000    0.11829    0.08359 =
         0.04141   -0.00134   -0.00752    0.00265
S1    5    0.291452    0.121035    0.479274    11.00000    0.06199    0.04107 =
         0.04279    0.00421    0.01624    0.00900
HKLF    4
REM  MURUGAVELSM28B in P2(1)/c
REM R1 =  0.0388 for   2559 Fo > 4sig(Fo)  and  0.0519 for all   3258 data
REM    163 parameters refined using      0 restraints
END
WGHT      0.0566      0.2324
REM Highest difference peak  0.242,  deepest hole -0.319,  1-sigma level  0.043
Q1    1   0.2154  0.2847  0.5237  11.00000  0.05    0.24
Q2    1   0.2572 -0.0048  0.6030  11.00000  0.05    0.23
Q3    1   0.1571  0.2495  0.6942  11.00000  0.05    0.22
Q4    1   0.1884  0.2279  0.5969  11.00000  0.05    0.22
Q5    1   0.2649  0.0796  0.5423  11.00000  0.05    0.21
Q6    1   0.2549  0.1871  0.5098  11.00000  0.05    0.19
Q7    1   0.3817 -0.1574  0.6906  11.00000  0.05    0.19
Q8    1   0.4316 -0.1094  0.8627  11.00000  0.05    0.17
Q9    1   0.4309 -0.0226  0.8687  11.00000  0.05    0.17
Q10   1   0.2281  0.3708  0.5511  11.00000  0.05    0.16
Q11   1   0.3263 -0.0780  0.6410  11.00000  0.05    0.16
Q12   1   0.0589  0.3366  0.6787  11.00000  0.05    0.15
Q13   1   0.3686  0.1473  0.5240  11.00000  0.05    0.15
Q14   1   0.3647 -0.0793  0.7332  11.00000  0.05    0.15
Q15   1   0.1720  0.0740  0.6349  11.00000  0.05    0.15
Q16   1   0.3549  0.1113  0.4176  11.00000  0.05    0.15
Q17   1   0.1222  0.0758  0.7279  11.00000  0.05    0.15
Q18   1   0.3885 -0.0665  0.9074  11.00000  0.05    0.15
Q19   1   0.3748 -0.2459  0.6440  11.00000  0.05    0.15
Q20   1   0.1938 -0.0981  0.5735  11.00000  0.05    0.14
;
