# Supplementary material for: 2-(2-Nitro­phen­yl)-1,3-benzothia­zole
Source: Acta Crystallogr Sect E Struct Rep Online. 2012 Jul 7;68(Pt 8):o2362. doi: 10.1107/S1600536812029844 (PMC3414295; doi:10.1107/S1600536812029844)
Supplement: Supplementary file 2 [file e-68-o2362-Isup2.hkl]

#
# h,k,l, Fc-squared, Fo-squared, sigma(Fo-squared) and status flag
#
data_I
_shelx_title ' MURUGAVELSM28B in P2(1)/c'
_shelx_refln_list_code          4
_shelx_F_calc_maximum      145.36
_exptl_crystal_F_000       528.00
_reflns_d_resolution_high  0.7219
 
loop_
 _symmetry_equiv_pos_as_xyz
 'x, y, z'
 '-x, y+1/2, -z+1/2'
 '-x, -y, -z'
 'x, -y-1/2, z-1/2'
 
_cell_length_a     7.6092
_cell_length_b    12.7854
_cell_length_c    11.9938
_cell_angle_alpha  90.000
_cell_angle_beta   90.556
_cell_angle_gamma  90.000
 
_shelx_F_squared_multiplier     1.000
 
loop_
 _refln_index_h
 _refln_index_k
 _refln_index_l
 _refln_F_squared_calc
 _refln_F_squared_meas
 _refln_F_squared_sigma
 _refln_observed_status
   2   0   0    19497.21    16701.24    502.87 o
   3   0   0      506.61      594.63     12.72 o
   4   0   0       97.32      107.31      2.82 o
   5   0   0        8.02        5.44      0.75 o
   6   0   0        9.60       13.26      1.14 o
   7   0   0        1.69       -0.59      1.16 o
   8   0   0        0.79        0.02      1.41 o
   9   0   0        0.24        0.86      1.63 o
  10   0   0        0.36       -0.24      1.96 o
   1   1   0     1574.45     1676.11     17.03 o
   2   1   0    10213.69    10065.39    171.56 o
   3   1   0      256.35      251.81      4.01 o
   4   1   0        0.04        1.53      0.32 o
   5   1   0       24.51       21.24      0.84 o
   6   1   0      219.82      219.24      3.95 o
   7   1   0        3.34        2.87      0.94 o
   8   1   0       35.20       32.27      2.34 o
   9   1   0       14.66       12.44      1.62 o
  10   1   0        2.82        2.59      1.46 o
   0   2   0       23.74       18.57      0.42 o
   1   2   0     2919.42     2944.62     24.83 o
   2   2   0     2385.83     2459.32     28.95 o
   3   2   0      190.95      203.09      4.06 o
   4   2   0       75.24       89.66      2.18 o
   5   2   0       12.55       14.76      0.84 o
   6   2   0        5.43        8.23      0.71 o
   7   2   0       55.61       56.51      2.38 o
   8   2   0        2.43        1.82      1.06 o
   9   2   0       11.00       10.55      1.55 o
  10   2   0        1.01        2.35      1.43 o
   1   3   0     1375.28     1363.16     11.93 o
   2   3   0      526.93      546.12      5.49 o
   3   3   0     1124.99     1095.42     19.71 o
   4   3   0      387.09      417.11     20.82 o
   5   3   0       20.28       26.71      1.04 o
   6   3   0      145.89      153.99      3.00 o
   7   3   0       14.77       15.47      1.27 o
   8   3   0       33.02       34.05      3.48 o
   9   3   0        3.63        5.60      1.34 o
  10   3   0        2.15        3.54      1.44 o
   0   4   0      672.70      662.79      7.45 o
   1   4   0      724.62      727.44      7.74 o
   2   4   0     2400.97     2411.50     23.02 o
   3   4   0      352.08      371.33      4.44 o
   4   4   0       41.41       58.15      1.24 o
   5   4   0      174.99      173.67      2.98 o
   6   4   0       60.21       62.40      2.68 o
   7   4   0       79.65       84.58      2.98 o
   8   4   0       44.66       42.54      2.21 o
   9   4   0       11.57       11.59      1.90 o
  10   4   0        5.42        6.74      1.89 o
   1   5   0     2115.16     2165.71     20.05 o
   2   5   0     3099.16     3278.23     28.42 o
   3   5   0       12.36       11.42      0.46 o
   4   5   0      155.97      171.67      2.33 o
   5   5   0       75.20       75.03      1.75 o
   6   5   0      196.79      191.92      4.09 o
   7   5   0        1.54        1.37      1.35 o
   8   5   0       53.28       47.28      2.34 o
   9   5   0        4.36        3.83      1.21 o
  10   5   0        6.97        2.98      2.73 o
   0   6   0     5057.49     5601.37     71.27 o
   1   6   0       58.25       69.87      1.24 o
   2   6   0     1225.75     1320.50     12.93 o
   3   6   0       10.52       11.11      0.58 o
   4   6   0       65.34       66.55      1.35 o
   5   6   0       19.23       18.64      0.95 o
   6   6   0        4.17        3.69      0.73 o
   7   6   0        1.38        0.64      0.91 o
   8   6   0        6.25        4.55      1.17 o
   9   6   0        1.00        1.29      1.12 o
   1   7   0      415.30      408.75      4.75 o
   2   7   0        0.48        0.68      0.46 o
   3   7   0       59.74       70.88      1.36 o
   4   7   0        1.58        0.97      0.47 o
   5   7   0       21.77       21.25      1.07 o
   6   7   0      318.71      321.67     10.28 o
   7   7   0        5.47        6.07      1.30 o
   8   7   0      135.48      136.03      5.38 o
   9   7   0       16.29       18.86      1.81 o
   0   8   0      552.75      592.44     10.30 o
   1   8   0        1.64        2.16      0.46 o
   2   8   0      548.16      531.03      6.09 o
   3   8   0       65.75       61.25      1.43 o
   4   8   0       90.22       88.47      1.89 o
   5   8   0      139.66      144.70      2.71 o
   6   8   0       70.05       70.11      3.36 o
   7   8   0        1.15       -0.16      1.08 o
   8   8   0       47.98       50.11      3.64 o
   9   8   0        2.98        1.39      1.53 o
   1   9   0        2.32        2.42      0.58 o
   2   9   0      431.77      412.80      5.00 o
   3   9   0      196.72      189.00      3.94 o
   4   9   0      285.63      280.90      4.74 o
   5   9   0       11.66        9.46      0.91 o
   6   9   0        0.54        1.70      1.22 o
   7   9   0        7.11        8.05      2.20 o
   8   9   0        0.05        1.05      1.37 o
   9   9   0        0.23        4.00      3.10 o
   0  10   0       55.22       51.50      1.72 o
   1  10   0      197.16      202.64      3.16 o
   2  10   0        6.47        5.60      0.64 o
   3  10   0        5.58        7.25      0.94 o
   4  10   0      376.24      358.59      5.89 o
   5  10   0       79.97       87.80      2.28 o
   6  10   0      129.45      121.04      4.76 o
   7  10   0       10.43       10.34      1.73 o
   8  10   0        3.64        3.29      1.57 o
   1  11   0      188.42      200.64      3.85 o
   2  11   0       70.56       51.95      1.92 o
   3  11   0        1.08        0.13      0.90 o
   4  11   0       98.67      105.13      3.18 o
   5  11   0        0.03        0.28      0.86 o
   6  11   0      149.48      151.08      3.21 o
   7  11   0        1.74        1.25      1.53 o
   8  11   0       76.78       81.93      4.21 o
   0  12   0      919.69      830.96     16.61 o
   1  12   0       56.33       55.45      1.86 o
   2  12   0       67.43       53.49      2.22 o
   3  12   0       80.60       77.12      2.71 o
   4  12   0        0.18        0.65      0.97 o
   5  12   0       69.02       73.78      2.49 o
   6  12   0        0.04       -0.87      0.87 o
   7  12   0        6.95        3.04      3.81 o
   1  13   0       20.03       18.62      1.70 o
   2  13   0        0.00        0.88      0.98 o
   3  13   0        0.29       -0.32      1.19 o
   4  13   0       27.76       21.18      1.68 o
   5  13   0        0.20       -0.13      0.95 o
   6  13   0       14.84       11.77      1.25 o
   7  13   0        7.66       12.77      4.19 o
   0  14   0       12.41       11.12      1.01 o
   1  14   0        2.92        1.75      0.96 o
   2  14   0        0.26       -0.84      0.84 o
   3  14   0        7.14        4.93      1.49 o
   4  14   0       14.39       14.48      1.60 o
   5  14   0        0.95        1.10      1.32 o
   6  14   0        0.66        1.21      1.04 o
   1  15   0       36.22       33.33      1.72 o
   2  15   0       44.37       53.94      2.59 o
   3  15   0       37.37       42.20      6.67 o
   4  15   0       52.84       48.18      3.66 o
   5  15   0       13.11       15.18      1.98 o
   0  16   0        0.37       -2.37      2.37 o
   1  16   0        1.13       -0.54      0.94 o
   2  16   0       44.05       53.50      2.38 o
   3  16   0       35.07       33.49      2.47 o
   4  16   0       44.35       45.15      5.06 o
   1  17   0        0.20        2.27      1.02 o
   2  17   0      110.13      135.25      4.46 o
 -10   1   1        0.45       -0.11      1.40 o
  -9   1   1        0.00        2.18      1.28 o
  -8   1   1       10.11       10.33      1.45 o
  -7   1   1        5.79        3.73      1.30 o
  -6   1   1       55.00       58.80      1.71 o
  -5   1   1      287.01      280.80      4.80 o
  -4   1   1      219.32      236.35      3.18 o
  -3   1   1      105.55       99.90      1.52 o
  -2   1   1    11124.29    10256.56    173.80 o
  -1   1   1     2451.63     2479.84     21.62 o
   0   1   1     2068.21     1660.27     38.77 o
   1   1   1     2671.07     2661.59     27.09 o
   2   1   1      433.60      490.67      7.49 o
   3   1   1      318.20      343.10      8.10 o
   4   1   1     2315.58     2431.67     50.83 o
   5   1   1       39.70       45.38      1.15 o
   6   1   1      192.85      189.27      3.44 o
   7   1   1       42.42       43.93      2.06 o
   8   1   1       11.66       11.55      2.11 o
   9   1   1        9.62       10.48      2.20 o
  10   1   1        1.26        0.15      1.34 o
 -10   2   1        0.57        1.42      1.45 o
  -9   2   1        0.56        2.02      1.26 o
  -8   2   1      148.43      149.92      4.80 o
  -7   2   1        7.52        7.81      1.19 o
  -6   2   1      800.90      834.36     13.05 o
  -5   2   1       32.46       38.97      1.36 o
  -4   2   1       30.76       22.40      1.08 o
  -3   2   1      692.93      784.51     10.67 o
  -2   2   1     1704.92     1726.90     16.63 o
  -1   2   1        0.18        0.12      0.17 o
   0   2   1     3267.67     3174.57     22.55 o
   1   2   1      732.48      731.05      6.77 o
   2   2   1     3382.97     3363.60     44.39 o
   3   2   1     1716.66     1751.29     25.99 o
   4   2   1     1987.61     2032.87     48.24 o
   5   2   1       31.02       28.60      1.72 o
   6   2   1       26.11       25.40      1.02 o
   7   2   1       50.76       50.06      1.67 o
   8   2   1       49.58       55.77      2.53 o
   9   2   1       37.00       35.41      4.31 o
  10   2   1        2.71        2.26      1.45 o
 -10   3   1        0.39        0.69      1.42 o
  -9   3   1        0.30        0.71      1.98 o
  -8   3   1       19.57       20.48      2.18 o
  -7   3   1      200.93      196.85      5.57 o
  -6   3   1      141.50      146.64      3.04 o
  -5   3   1      232.24      244.67      3.85 o
  -4   3   1      247.21      265.85      5.13 o
  -3   3   1        2.44        2.83      0.44 o
  -2   3   1      170.91      183.29      1.87 o
  -1   3   1      288.26      277.55      2.85 o
   0   3   1     1292.38     1316.88      9.77 o
   1   3   1       49.16       60.78      0.74 o
   2   3   1      196.01      183.96      2.19 o
   3   3   1      100.27       91.40      2.30 o
   4   3   1       87.12       88.02      2.57 o
   5   3   1       78.53       99.10      4.85 o
   6   3   1        5.82        2.83      1.18 o
   7   3   1        7.84        7.92      0.71 o
   8   3   1       17.55       16.16      1.43 o
   9   3   1       49.68       51.45      3.81 o
  10   3   1       16.72       21.61      2.00 o
 -10   4   1        0.37       -1.31      1.51 o
  -9   4   1        1.58        2.60      1.27 o
  -8   4   1       55.68       48.00      2.54 o
  -7   4   1        5.61        3.85      1.05 o
  -6   4   1       47.34       49.94      2.43 o
  -5   4   1      254.71      284.00      4.99 o
  -4   4   1      251.58      259.24      4.07 o
  -3   4   1      171.64      188.08      2.34 o
  -2   4   1      978.35     1051.36      9.83 o
  -1   4   1       30.78       27.72      0.63 o
   0   4   1      521.79      486.37      3.80 o
   1   4   1      342.24      306.69      3.25 o
   2   4   1       25.60       21.10      0.57 o
   3   4   1      206.29      227.77      3.10 o
   4   4   1       17.99       16.28      1.08 o
   5   4   1       17.57       22.52      1.26 o
   6   4   1       94.45       92.09      5.18 o
   7   4   1      249.47      250.33      6.35 o
   8   4   1        0.31       -0.68      1.42 o
   9   4   1        2.06        1.70      1.23 o
  10   4   1       12.11        7.14      2.94 o
 -10   5   1        8.32        8.05      2.63 o
  -9   5   1        0.73       -0.58      2.21 o
  -8   5   1       63.83       63.87      2.97 o
  -7   5   1       93.70       95.42      5.73 o
  -6   5   1        1.24        1.40      0.67 o
  -5   5   1      250.11      264.22      4.31 o
  -4   5   1      434.19      443.07      5.36 o
  -3   5   1      471.78      487.38      5.45 o
  -2   5   1     1552.33     1556.87     15.22 o
  -1   5   1        2.16        1.14      0.33 o
   0   5   1      907.97      951.70      8.06 o
   1   5   1      462.71      507.29      6.22 o
   2   5   1      518.34      518.65      5.35 o
   3   5   1      382.26      398.46      4.49 o
   4   5   1      177.71      173.45      2.89 o
   5   5   1      234.96      251.46     13.08 o
   6   5   1        1.86        2.92      1.88 o
   7   5   1        0.43       -0.35      1.81 o
   8   5   1        0.09       -0.18      1.04 o
   9   5   1        0.49        1.62      0.99 o
  10   5   1        3.32        7.20      2.92 o
  -9   6   1        1.50        1.35      1.22 o
  -8   6   1       81.95       82.15      5.85 o
  -7   6   1       15.26       11.61      1.44 o
  -6   6   1       48.55       53.53      2.54 o
  -5   6   1       50.67       52.37      1.67 o
  -4   6   1     1532.54     1551.13     17.20 o
  -3   6   1      387.65      401.08      5.39 o
  -2   6   1      561.58      602.75      7.12 o
  -1   6   1       12.05        6.00      0.32 o
   0   6   1        0.37       -0.26      0.36 o
   1   6   1       36.87       28.78      0.79 o
   2   6   1       77.19       91.88      1.35 o
   3   6   1       57.36       48.26      1.09 o
   4   6   1       91.91       87.28      1.58 o
   5   6   1      314.98      311.17      4.73 o
   6   6   1      736.41      735.10     13.34 o
   7   6   1       10.10       11.91      1.69 o
   8   6   1       82.83       79.98      3.42 o
   9   6   1        7.93        6.53      2.79 o
  -9   7   1       23.75       23.36      5.17 o
  -8   7   1      121.85      118.65      4.45 o
  -7   7   1       72.74       69.66      5.47 o
  -6   7   1       33.29       30.83      2.08 o
  -5   7   1      166.71      165.52      2.44 o
  -4   7   1        0.02        0.49      0.53 o
  -3   7   1      239.85      248.70      3.45 o
  -2   7   1      491.16      520.53      6.31 o
  -1   7   1      803.26      873.35      8.26 o
   0   7   1       66.50       37.54      0.78 o
   1   7   1       71.55       83.01      1.35 o
   2   7   1      188.32      171.77      2.35 o
   3   7   1      235.19      233.10      3.32 o
   4   7   1      539.01      537.74      6.47 o
   5   7   1       88.37       88.27      2.20 o
   6   7   1      170.49      169.91      5.03 o
   7   7   1       10.99       10.01      1.26 o
   8   7   1       26.22       25.01      1.85 o
   9   7   1        7.68        4.10      2.79 o
  -9   8   1        0.68       -0.99      1.67 o
  -8   8   1       70.11       71.02      3.43 o
  -7   8   1       42.74       45.83      2.71 o
  -6   8   1       18.66       22.46      2.33 o
  -5   8   1       43.59       45.50      2.16 o
  -4   8   1        1.42        0.87      0.58 o
  -3   8   1       54.57       53.37      1.38 o
  -2   8   1      112.26      121.20      2.15 o
  -1   8   1       12.58        9.49      0.45 o
   0   8   1      238.72      247.26      2.92 o
   1   8   1      279.02      293.21      3.69 o
   2   8   1      158.05      151.57      2.11 o
   3   8   1      261.76      263.23      3.42 o
   4   8   1        0.87        1.39      0.57 o
   5   8   1      118.31      119.28      2.41 o
   6   8   1        0.55        0.69      1.07 o
   7   8   1      166.05      163.48      5.15 o
   8   8   1       14.07       10.16      1.90 o
   9   8   1       14.52       13.81      3.67 o
  -9   9   1        3.18        1.76      1.56 o
  -8   9   1        1.69        2.18      1.40 o
  -7   9   1       58.89       70.28      3.48 o
  -6   9   1       83.65       86.12      3.78 o
  -5   9   1      132.75      128.22      2.71 o
  -4   9   1        0.40        0.92      0.73 o
  -3   9   1        5.35        3.91      0.52 o
  -2   9   1      400.04      383.85      5.08 o
  -1   9   1       87.50       91.95      1.37 o
   0   9   1     1162.28     1130.51     11.22 o
   1   9   1        2.49        2.44      0.52 o
   2   9   1      628.07      616.39      7.04 o
   3   9   1       15.24       17.10      1.07 o
   4   9   1      165.89      163.39      3.21 o
   5   9   1      402.60      390.27      6.00 o
   6   9   1       44.34       40.36      2.55 o
   7   9   1       43.88       37.71      5.46 o
   8   9   1        5.03        5.86      2.63 o
   9   9   1       12.92       15.82      4.06 o
  -8  10   1       41.81       38.38      2.87 o
  -7  10   1        2.52        1.49      1.39 o
  -6  10   1      268.04      271.25      5.51 o
  -5  10   1        0.21       -0.66      0.73 o
  -4  10   1       13.15       11.11      1.05 o
  -3  10   1       18.79       20.25      1.24 o
  -2  10   1        8.97        9.59      0.81 o
  -1  10   1      779.82      754.01      8.32 o
   0  10   1       30.22       32.79      1.15 o
   1  10   1      388.99      367.65      4.93 o
   2  10   1       20.07       20.89      0.91 o
   3  10   1      686.55      635.55      9.39 o
   4  10   1      256.29      245.42      4.83 o
   5  10   1        0.46        0.00      0.80 o
   6  10   1       25.62       22.81      2.58 o
   7  10   1       46.05       41.49      2.78 o
   8  10   1       25.60       29.48      2.42 o
  -8  11   1        2.01        0.46      1.59 o
  -7  11   1       24.52       24.06      3.84 o
  -6  11   1        0.43       -0.34      1.02 o
  -5  11   1       29.13       28.02      1.55 o
  -4  11   1        0.59        0.48      0.85 o
  -3  11   1        7.17        5.15      1.08 o
  -2  11   1      424.57      374.27      6.18 o
  -1  11   1      108.19      100.88      2.08 o
   0  11   1      611.75      542.83      6.22 o
   1  11   1        6.96        5.20      0.89 o
   2  11   1      349.08      305.54      5.30 o
   3  11   1       54.95       62.73      2.36 o
   4  11   1      290.55      274.46      4.94 o
   5  11   1        0.32       -0.46      0.83 o
   6  11   1       20.97       21.68      2.30 o
   7  11   1        3.21        4.16      2.95 o
   8  11   1        0.33        1.39      1.54 o
  -7  12   1       11.00       10.68      2.12 o
  -6  12   1       10.66       16.61      1.27 o
  -5  12   1        1.10        0.41      0.96 o
  -4  12   1        4.88        3.53      1.07 o
  -3  12   1        0.28        1.55      0.98 o
  -2  12   1       12.15       15.11      1.25 o
  -1  12   1       33.87       30.40      1.40 o
   0  12   1        4.62        6.16      0.66 o
   1  12   1       15.20       18.25      1.53 o
   2  12   1       29.21       22.83      1.58 o
   3  12   1      149.06      132.31      3.61 o
   4  12   1        5.61        5.90      1.04 o
   5  12   1       53.41       54.46      3.03 o
   6  12   1        3.99        6.33      0.90 o
   7  12   1        0.01       -0.09      1.61 o
  -7  13   1       54.19       58.78      6.05 o
  -6  13   1       25.52       23.36      1.98 o
  -5  13   1       67.77       71.81      2.63 o
  -4  13   1        4.23        2.00      1.09 o
  -3  13   1       36.36       38.27      2.00 o
  -2  13   1      206.49      196.25      4.01 o
  -1  13   1        0.07       -0.15      0.72 o
   0  13   1      221.61      209.70      3.24 o
   1  13   1       35.72       27.50      1.45 o
   2  13   1       62.82       68.75      3.12 o
   3  13   1       20.53       17.76      2.47 o
   4  13   1       23.77       23.64      1.75 o
   5  13   1        1.58        0.65      0.97 o
   6  13   1       10.96       12.12      1.19 o
   7  13   1        0.01        0.79      1.76 o
  -6  14   1       20.19       21.56      1.83 o
  -5  14   1        4.21        2.39      1.61 o
  -4  14   1        6.99       11.15      1.85 o
  -3  14   1        7.50        4.93      1.25 o
  -2  14   1        0.02       -0.25      0.85 o
  -1  14   1       39.22       43.27      3.03 o
   0  14   1       46.53       41.08      1.56 o
   1  14   1      229.65      228.00      4.84 o
   2  14   1       11.70       10.52      1.76 o
   3  14   1       52.03       50.49      5.59 o
   4  14   1        3.31        3.54      1.41 o
   5  14   1       12.95       12.94      1.47 o
   6  14   1        3.68        4.21      1.08 o
  -5  15   1        3.92        3.12      1.76 o
  -4  15   1        3.09        2.32      1.91 o
  -3  15   1        1.54        3.03      1.42 o
  -2  15   1       14.59       11.15      1.38 o
  -1  15   1        0.75        1.74      1.13 o
   0  15   1       32.74       30.98      1.35 o
   1  15   1        0.23        1.22      0.97 o
   2  15   1       13.29       14.98      1.82 o
   3  15   1       13.01       14.66      2.09 o
   4  15   1        0.14       -0.79      2.10 o
   5  15   1       21.92       30.61      2.85 o
  -4  16   1        4.90        5.22      2.83 o
  -3  16   1        0.32       -1.33      1.33 o
  -2  16   1       11.58       13.34      1.78 o
  -1  16   1        1.31        1.63      0.95 o
   0  16   1        1.29        1.00      1.84 o
   1  16   1       58.52       56.80      2.29 o
   2  16   1        4.80        7.73      1.61 o
   3  16   1       26.78       33.13      3.26 o
   4  16   1        0.01        1.98      2.59 o
  -2  17   1       97.21      110.57      3.43 o
  -1  17   1        9.06       10.94      1.43 o
   0  17   1      148.85      180.28      7.60 o
   1  17   1        7.85       11.65      2.14 o
   2  17   1      121.35      141.43      4.37 o
 -10   0   2        2.96        2.20      2.24 o
  -9   0   2       31.57       29.02      3.32 o
  -8   0   2       38.27       38.03      3.39 o
  -7   0   2       47.10       42.09      3.26 o
  -6   0   2       34.32       32.67      3.23 o
  -5   0   2       97.88       89.92      4.03 o
  -4   0   2     2563.81     2770.51     53.22 o
  -3   0   2      147.40      181.57      3.12 o
  -2   0   2     6802.26     6740.78     98.95 o
  -1   0   2    21129.88    18757.71    226.81 o
   0   0   2      854.90      829.17      8.51 o
   1   0   2     5962.96     6052.63    103.54 o
   3   0   2     1398.03     1489.43     31.31 o
   4   0   2     3458.11     3560.17     74.06 o
   5   0   2      191.35      221.63      5.28 o
   6   0   2      153.04      173.84      4.55 o
   7   0   2        9.14        8.81      1.53 o
   8   0   2        3.42        1.81      1.47 o
   9   0   2        6.73       11.81      2.16 o
  10   0   2        9.60       15.64      2.71 o
 -10   1   2        1.49        2.76      1.60 o
  -9   1   2        2.79        1.57      1.31 o
  -8   1   2        8.67       12.87      2.80 o
  -7   1   2        0.51        0.19      0.95 o
  -6   1   2        6.85        4.14      0.96 o
  -5   1   2      108.22      112.25      2.45 o
  -4   1   2      543.34      538.82      7.61 o
  -3   1   2      936.44     1008.18     12.39 o
  -2   1   2     5849.31     5745.56     55.32 o
  -1   1   2      225.15      227.46      1.85 o
   0   1   2      435.69      471.73      3.73 o
   1   1   2     5742.55     5673.45     47.40 o
   2   1   2     2868.33     2956.21     47.24 o
   3   1   2     4712.32     5037.20    104.42 o
   4   1   2       10.30        8.03      0.93 o
   5   1   2      188.55      187.12      3.21 o
   6   1   2        9.58       10.18      0.91 o
   7   1   2        7.87       10.14      1.11 o
   8   1   2        4.50        5.72      1.16 o
   9   1   2        0.06       -0.14      1.05 o
  10   1   2        0.13        2.05      3.00 o
 -10   2   2        0.50       -0.74      1.45 o
  -9   2   2        1.96        1.11      1.30 o
  -8   2   2        0.65        0.77      2.70 o
  -7   2   2        0.31        0.05      1.02 o
  -6   2   2        0.00        0.43      0.64 o
  -5   2   2       21.01       22.11      1.09 o
  -4   2   2      665.68      691.80     10.82 o
  -3   2   2        0.53        1.38      0.25 o
  -2   2   2      773.70      766.78      7.65 o
  -1   2   2      157.09      155.05      2.01 o
   0   2   2     1722.72     1778.77     13.19 o
   1   2   2     4101.73     4106.86     34.09 o
   2   2   2      757.05      750.44     11.44 o
   3   2   2     1857.57     1986.28     29.41 o
   4   2   2      848.62      925.67     20.69 o
   5   2   2      254.23      270.83     11.20 o
   6   2   2       17.27       20.10      1.57 o
   7   2   2       56.90       58.61      1.75 o
   8   2   2        1.17        1.21      0.98 o
   9   2   2       41.61       43.74      2.90 o
  10   2   2        0.00       -1.25      1.76 o
 -10   3   2        1.42       -0.76      1.46 o
  -9   3   2        9.16        8.34      1.65 o
  -8   3   2       33.47       30.60      2.34 o
  -7   3   2       21.01       20.15      1.74 o
  -6   3   2      307.22      303.04     12.82 o
  -5   3   2       15.60       17.97      1.13 o
  -4   3   2     1476.05     1495.83     20.19 o
  -3   3   2        4.48        3.58      0.61 o
  -2   3   2     1148.91     1211.90     11.28 o
  -1   3   2     1929.28     1831.13     14.14 o
   0   3   2     2161.48     2207.33     15.71 o
   1   3   2      935.01      927.20      7.87 o
   2   3   2      261.77      265.78      2.84 o
   3   3   2      122.27      118.07      4.41 o
   4   3   2       17.55       18.04      1.01 o
   5   3   2      258.08      258.67      6.28 o
   6   3   2      195.79      200.41      8.20 o
   7   3   2        0.04        1.67      1.75 o
   8   3   2        9.67       10.66      1.58 o
   9   3   2        0.26       -0.55      1.26 o
  10   3   2        2.21        1.37      2.32 o
 -10   4   2       12.94       11.21      2.00 o
  -9   4   2       25.19       23.54      2.14 o
  -8   4   2       30.90       33.23      2.29 o
  -7   4   2      137.43      134.28      4.45 o
  -6   4   2        8.01        9.86      0.99 o
  -5   4   2      554.72      576.78      9.23 o
  -4   4   2       26.33       24.17      0.73 o
  -3   4   2      733.99      756.82      8.72 o
  -2   4   2      195.34      234.53      2.85 o
  -1   4   2     2044.23     2103.48     16.83 o
   0   4   2     3254.64     3326.20     24.43 o
   1   4   2      319.92      328.06      3.38 o
   2   4   2      373.08      339.70      3.84 o
   3   4   2      148.77      167.64      2.18 o
   4   4   2      462.63      442.37     24.31 o
   5   4   2       71.22       75.60      4.82 o
   6   4   2        1.47       -1.43      1.43 o
   7   4   2       49.37       49.18      4.10 o
   8   4   2        7.25        6.24      2.34 o
   9   4   2       20.63       23.06      3.38 o
  10   4   2       22.68       18.66      3.57 o
 -10   5   2        1.55        1.33      1.48 o
  -9   5   2        2.78        0.68      1.29 o
  -8   5   2        7.44        7.54      1.43 o
  -7   5   2        0.80       -0.93      0.93 o
  -6   5   2      119.21      112.26      3.91 o
  -5   5   2      131.32      142.66      3.08 o
  -4   5   2      562.59      584.73      7.46 o
  -3   5   2     1008.44     1038.73     11.78 o
  -2   5   2       35.79       41.75      0.94 o
  -1   5   2       61.42       73.69      1.09 o
   0   5   2      874.88      923.59      7.53 o
   1   5   2      458.37      463.85      7.36 o
   2   5   2       10.62       12.81      0.55 o
   3   5   2      330.77      290.96      3.67 o
   4   5   2      998.89     1028.71     18.78 o
   5   5   2      106.03      115.92      4.19 o
   6   5   2       44.48       43.78      3.85 o
   7   5   2        3.65        1.43      1.79 o
   8   5   2       11.79       14.27      2.88 o
   9   5   2        5.54        4.12      2.43 o
  10   5   2        0.77       -0.92      2.43 o
  -9   6   2        2.00        1.22      2.77 o
  -8   6   2        1.12        0.84      2.32 o
  -7   6   2        5.82        7.72      1.43 o
  -6   6   2       14.59       13.91      1.55 o
  -5   6   2       18.87       20.14      0.77 o
  -4   6   2      176.57      186.83      2.95 o
  -3   6   2      404.54      433.68      4.70 o
  -2   6   2      122.78      116.30      2.08 o
  -1   6   2      553.02      626.84      6.06 o
   0   6   2       87.87       74.73      1.05 o
   1   6   2     1222.13     1360.22     14.18 o
   2   6   2      518.29      540.98      5.61 o
   3   6   2       14.45       16.57      0.66 o
   4   6   2      273.58      278.73      3.80 o
   5   6   2        1.81        2.25      0.50 o
   6   6   2        5.73        4.30      2.32 o
   7   6   2        0.97        2.32      1.98 o
   8   6   2        8.62        5.85      2.65 o
   9   6   2        5.04        5.36      2.83 o
  -9   7   2        8.20        7.97      2.78 o
  -8   7   2       20.66       19.12      2.01 o
  -7   7   2        0.09       -0.08      1.83 o
  -6   7   2      117.44      108.39      5.27 o
  -5   7   2       36.72       39.14      1.31 o
  -4   7   2      908.83      898.03     10.52 o
  -3   7   2       18.13       28.90      0.87 o
  -2   7   2      444.95      449.77      5.60 o
  -1   7   2      186.31      216.56      2.38 o
   0   7   2       23.65       19.62      0.56 o
   1   7   2      469.92      476.72      5.45 o
   2   7   2      133.80      147.74      1.85 o
   3   7   2      896.57      900.41     10.36 o
   4   7   2      502.64      485.72      6.38 o
   5   7   2       35.50       37.67      1.37 o
   6   7   2       41.33       47.91      2.18 o
   7   7   2       12.14       11.20      1.15 o
   8   7   2       14.15       13.44      3.30 o
   9   7   2        7.58        4.08      2.94 o
  -9   8   2        7.80        5.92      2.87 o
  -8   8   2       48.80       49.91      3.16 o
  -7   8   2       69.99       72.40      3.47 o
  -6   8   2        4.10        4.34      1.30 o
  -5   8   2      176.09      168.92      3.19 o
  -4   8   2       29.54       27.78      1.65 o
  -3   8   2      656.35      663.22      8.68 o
  -2   8   2      776.63      753.66      8.37 o
  -1   8   2       63.81       52.64      1.01 o
   0   8   2      809.77      791.57      8.01 o
   1   8   2        4.00        7.25      0.53 o
   2   8   2      258.01      258.64      3.32 o
   3   8   2       34.73       29.99      0.97 o
   4   8   2      203.15      191.86      3.11 o
   5   8   2        9.43       10.22      0.86 o
   6   8   2      113.57      119.75      4.11 o
   7   8   2        0.51       -0.33      1.00 o
   8   8   2        1.52        0.31      0.97 o
   9   8   2        5.04        4.45      3.04 o
  -9   9   2       10.07        8.56      1.89 o
  -8   9   2        0.52        2.24      1.53 o
  -7   9   2       15.56       16.82      2.06 o
  -6   9   2       13.14       12.17      1.04 o
  -5   9   2        6.03        3.41      0.82 o
  -4   9   2        0.55        0.79      0.70 o
  -3   9   2       21.33       19.40      0.89 o
  -2   9   2       84.94       85.58      1.58 o
  -1   9   2      296.43      288.88      3.07 o
   0   9   2      176.23      174.39      2.33 o
   1   9   2       41.54       39.92      1.82 o
   2   9   2       18.93       14.06      0.66 o
   3   9   2       53.31       53.92      1.53 o
   4   9   2      156.84      153.04      3.63 o
   5   9   2       48.94       44.55      1.58 o
   6   9   2      214.90      207.84      6.30 o
   7   9   2        2.96        4.87      1.77 o
   8   9   2        3.42        2.15      1.20 o
  -8  10   2        0.00       -0.05      1.55 o
  -7  10   2      136.02      143.50      5.54 o
  -6  10   2        4.66        4.60      0.85 o
  -5  10   2      240.20      237.51      4.37 o
  -4  10   2        0.28       -0.20      0.78 o
  -3  10   2      448.41      424.70      6.78 o
  -2  10   2      179.15      170.53      2.84 o
  -1  10   2       12.99        8.24      0.54 o
   0  10   2      197.46      164.26      2.58 o
   1  10   2      202.74      207.80      3.23 o
   2  10   2       17.62       15.07      0.78 o
   3  10   2      225.90      205.77      3.92 o
   4  10   2       41.28       39.83      1.59 o
   5  10   2      143.48      136.69      3.09 o
   6  10   2        0.25       -0.76      1.57 o
   7  10   2        3.39        3.84      1.44 o
   8  10   2       12.05       13.03      2.33 o
  -8  11   2       15.62       12.85      2.24 o
  -7  11   2        0.43       -1.33      2.47 o
  -6  11   2       47.20       48.82      1.88 o
  -5  11   2        5.41        5.30      1.05 o
  -4  11   2      190.29      190.83      3.91 o
  -3  11   2       40.17       34.25      1.81 o
  -2  11   2      622.73      603.85      9.08 o
  -1  11   2       67.60       56.18      1.17 o
   0  11   2        2.00        0.56      0.57 o
   1  11   2      263.92      249.62      4.54 o
   2  11   2      434.99      405.00      6.61 o
   3  11   2      247.21      247.36      4.58 o
   4  11   2       96.23       98.63      2.66 o
   5  11   2        0.02        0.18      0.84 o
   6  11   2       53.12       57.37      3.35 o
   7  11   2       27.51       26.61      2.45 o
   8  11   2        4.83        7.35      3.47 o
  -7  12   2       21.45       23.72      2.69 o
  -6  12   2       13.76       16.70      1.64 o
  -5  12   2      102.37      105.86      3.09 o
  -4  12   2       74.24       67.75      2.59 o
  -3  12   2      156.67      151.44      3.92 o
  -2  12   2       96.41       90.53      2.49 o
  -1  12   2        3.80        0.84      0.72 o
   0  12   2       19.47       19.25      0.86 o
   1  12   2       35.94       28.46      1.66 o
   2  12   2      159.45      156.53      4.68 o
   3  12   2       81.60       75.91      2.69 o
   4  12   2       62.49       58.28      2.12 o
   5  12   2       19.69       18.19      1.38 o
   6  12   2        1.35        1.19      0.86 o
   7  12   2       16.60       19.29      4.46 o
  -7  13   2        4.05        1.33      2.38 o
  -6  13   2        0.89        0.56      1.00 o
  -5  13   2       32.03       33.56      2.30 o
  -4  13   2       23.37       20.09      1.69 o
  -3  13   2        9.92        8.53      1.30 o
  -2  13   2      128.24      111.85      2.85 o
  -1  13   2        0.05        0.46      0.86 o
   0  13   2       12.65       10.89      0.69 o
   1  13   2        0.35        0.49      0.98 o
   2  13   2       20.42       19.91      3.21 o
   3  13   2        3.71        5.28      1.21 o
   4  13   2       18.57       17.41      1.59 o
   5  13   2        0.48        1.27      1.65 o
   6  13   2        2.82        1.35      1.28 o
   7  13   2        5.26        6.92      2.11 o
  -6  14   2        1.77        0.78      1.10 o
  -5  14   2        2.28        0.98      1.70 o
  -4  14   2        2.31        4.25      1.62 o
  -3  14   2       31.56       30.72      1.98 o
  -2  14   2        5.15        6.73      1.18 o
  -1  14   2        1.00        0.62      0.95 o
   0  14   2        1.63        1.02      0.83 o
   1  14   2       33.77       37.91      1.85 o
   2  14   2       35.91       37.43      2.54 o
   3  14   2        0.19        0.63      1.32 o
   4  14   2        4.73        4.83      1.47 o
   5  14   2        0.85        0.23      1.71 o
   6  14   2       28.83       36.47      1.83 o
  -5  15   2        1.03        0.65      2.08 o
  -4  15   2       36.07       42.63      3.55 o
  -3  15   2       27.97       28.02      3.00 o
  -2  15   2       52.06       52.69      2.86 o
  -1  15   2       54.03       54.49      2.10 o
   0  15   2        0.08       -0.87      0.95 o
   1  15   2        9.21        3.16      1.35 o
   2  15   2       14.41       14.01      3.08 o
   3  15   2        2.32        0.66      1.45 o
   4  15   2       44.58       54.04      4.20 o
   5  15   2       10.83       14.65      2.25 o
  -4  16   2        0.56        2.71      2.69 o
  -3  16   2        0.01        1.02      1.39 o
  -2  16   2        9.31       10.33      1.40 o
  -1  16   2       53.79       54.47      3.39 o
   0  16   2      103.30      123.89      5.86 o
   1  16   2        0.07        1.94      1.05 o
   2  16   2       12.18       15.03      1.90 o
   3  16   2       32.20       36.70      3.94 o
   4  16   2        5.07        5.26      2.85 o
  -2  17   2        2.74        2.14      1.55 o
  -1  17   2        7.50        5.56      2.35 o
   0  17   2        4.08        4.89      2.47 o
   1  17   2       15.78       23.67      1.85 o
   2  17   2        9.03        9.90      1.87 o
 -10   1   3       33.50       35.29      6.27 o
  -9   1   3       14.62       14.26      1.92 o
  -8   1   3       80.73       78.10      3.54 o
  -7   1   3        0.78       -1.20      2.48 o
  -6   1   3       37.41       45.13      1.71 o
  -5   1   3        0.34        1.42      0.48 o
  -4   1   3        9.75        9.31      0.67 o
  -3   1   3      124.69      105.49      1.52 o
  -2   1   3       52.75       51.99      0.83 o
  -1   1   3      226.33      202.03      1.66 o
   0   1   3     1461.05     1420.08     10.19 o
   1   1   3      684.99      747.80      6.41 o
   2   1   3       31.38       42.80      1.02 o
   3   1   3      845.59      894.64     12.08 o
   4   1   3       23.02       27.79      0.86 o
   5   1   3      877.48      905.58     13.76 o
   6   1   3      205.11      213.10      3.79 o
   7   1   3      136.34      142.12      4.12 o
   8   1   3        9.25        5.71      1.19 o
   9   1   3       12.35       13.82      1.61 o
  10   1   3       34.58       38.17      2.57 o
 -10   2   3        0.68       -1.23      1.52 o
  -9   2   3       53.94       53.93      3.24 o
  -8   2   3        0.03       -0.41      1.18 o
  -7   2   3       22.46       24.49      1.91 o
  -6   2   3      272.46      262.03      7.92 o
  -5   2   3        0.66        0.72      0.52 o
  -4   2   3     4256.68     4464.42     53.73 o
  -3   2   3       66.66       61.07      1.52 o
  -2   2   3     2553.73     2592.03     21.61 o
  -1   2   3       36.36       46.09      0.63 o
   0   2   3      321.25      342.55      2.79 o
   1   2   3       24.31       20.26      0.46 o
   2   2   3      342.49      385.38      4.56 o
   3   2   3      110.91      150.52      2.35 o
   4   2   3     1760.66     1817.44     38.48 o
   5   2   3       54.18       42.62      2.03 o
   6   2   3      521.75      482.42     10.28 o
   7   2   3      103.87      107.04      2.59 o
   8   2   3        0.06        0.14      0.91 o
   9   2   3       27.35       29.94      2.08 o
  10   2   3        4.29        6.60      1.59 o
 -10   3   3       27.06       26.92      2.61 o
  -9   3   3        2.15        1.47      1.40 o
  -8   3   3        9.48       10.03      1.61 o
  -7   3   3        4.90        3.59      1.24 o
  -6   3   3        9.16        9.32      1.35 o
  -5   3   3      498.60      535.29      9.44 o
  -4   3   3       34.96       39.99      0.90 o
  -3   3   3      876.29      907.46      9.68 o
  -2   3   3       34.94       47.61      1.11 o
  -1   3   3       85.97       89.32      0.98 o
   0   3   3       41.85       48.63      0.63 o
   1   3   3     1018.91     1048.63      9.30 o
   2   3   3     2036.12     2158.89     23.67 o
   3   3   3        2.42        1.92      0.29 o
   4   3   3      538.60      608.84     12.50 o
   5   3   3      306.07      304.28      7.80 o
   6   3   3      104.30      107.05      5.44 o
   7   3   3       25.11       25.77      2.83 o
   8   3   3        5.66        6.51      1.03 o
   9   3   3       24.58       21.90      1.69 o
  10   3   3        5.65        5.79      2.83 o
 -10   4   3        0.06       -0.31      1.52 o
  -9   4   3       10.92        9.80      2.49 o
  -8   4   3        4.61        4.01      1.37 o
  -7   4   3       14.61       15.85      1.73 o
  -6   4   3        1.40        0.12      0.93 o
  -5   4   3       36.23       42.49      1.56 o
  -4   4   3       10.46        7.60      0.54 o
  -3   4   3      648.96      697.27      7.62 o
  -2   4   3       84.63       79.67      1.26 o
  -1   4   3        0.04       -0.15      0.21 o
   0   4   3     2454.20     2680.69     19.78 o
   1   4   3      109.88      130.00      1.59 o
   2   4   3      366.20      377.55      4.25 o
   3   4   3      422.24      446.65      5.24 o
   4   4   3      160.48      182.27      7.44 o
   5   4   3      203.20      215.83      7.37 o
   6   4   3      132.92      136.44      6.65 o
   7   4   3        0.56        1.04      1.69 o
   8   4   3        3.05        3.04      2.08 o
   9   4   3       41.00       40.70      4.20 o
  10   4   3        0.38        1.92      2.71 o
  -9   5   3       11.77        9.95      1.80 o
  -8   5   3        0.94        3.20      1.34 o
  -7   5   3        8.73        7.11      2.16 o
  -6   5   3        0.99        2.01      1.11 o
  -5   5   3       44.57       40.80      1.67 o
  -4   5   3       45.36       49.37      1.69 o
  -3   5   3      144.99      123.50      1.84 o
  -2   5   3     1174.47     1227.97     12.20 o
  -1   5   3      390.39      417.40      3.82 o
   0   5   3      586.51      587.47      4.80 o
   1   5   3      231.01      262.64      3.40 o
   2   5   3      109.68      146.82      2.19 o
   3   5   3       64.49       58.15      1.14 o
   4   5   3        3.42        7.42      0.81 o
   5   5   3       48.39       46.79      2.73 o
   6   5   3       97.84       98.33      5.71 o
   7   5   3       79.44       81.40      5.47 o
   8   5   3        0.01        0.26      1.96 o
   9   5   3        7.46        8.67      2.88 o
  -9   6   3        0.05       -0.55      1.37 o
  -8   6   3        6.32        8.20      2.53 o
  -7   6   3       27.15       27.59      3.62 o
  -6   6   3      441.40      431.07     11.00 o
  -5   6   3       20.65       20.56      1.01 o
  -4   6   3      343.27      324.48      4.63 o
  -3   6   3        0.49        1.09      0.39 o
  -2   6   3     2056.78     2063.72     20.00 o
  -1   6   3     1482.39     1555.95     13.61 o
   0   6   3      880.02      956.43      8.16 o
   1   6   3      292.68      263.82      3.26 o
   2   6   3       10.58        9.79      0.47 o
   3   6   3       91.45       78.30      1.46 o
   4   6   3      613.36      615.00      7.71 o
   5   6   3       11.03       10.40      1.60 o
   6   6   3       93.33       93.68      5.95 o
   7   6   3        0.01        2.98      2.20 o
   8   6   3       73.64       79.91      5.95 o
   9   6   3       10.54       11.83      3.18 o
  -9   7   3       37.93       42.75      3.13 o
  -8   7   3        1.57        2.32      2.06 o
  -7   7   3      157.11      157.83      7.60 o
  -6   7   3       72.75       78.78      3.60 o
  -5   7   3      222.74      213.77      3.72 o
  -4   7   3       30.31       35.00      1.14 o
  -3   7   3      202.70      203.87      2.82 o
  -2   7   3      255.63      270.90      3.26 o
  -1   7   3      218.50      240.19      2.74 o
   0   7   3      105.08      110.95      1.45 o
   1   7   3      207.79      233.91      3.04 o
   2   7   3       22.15       19.59      0.89 o
   3   7   3       88.98       93.76      1.87 o
   4   7   3       17.07       15.21      0.75 o
   5   7   3       30.00       32.24      1.56 o
   6   7   3       70.23       69.84      2.75 o
   7   7   3        4.80        5.85      0.96 o
   8   7   3        4.88        2.45      2.59 o
   9   7   3       12.03       14.97      3.73 o
  -9   8   3        0.89       -0.76      2.20 o
  -8   8   3       43.28       46.54      3.18 o
  -7   8   3        5.29        6.15      1.55 o
  -6   8   3        1.07        0.93      1.29 o
  -5   8   3      230.01      229.49      4.06 o
  -4   8   3       67.76       64.99      1.90 o
  -3   8   3        0.03        0.50      0.59 o
  -2   8   3      317.82      339.17      4.31 o
  -1   8   3      189.62      184.16      2.41 o
   0   8   3      111.35      109.85      1.57 o
   1   8   3        0.28        0.30      0.37 o
   2   8   3       11.96       11.82      0.65 o
   3   8   3       61.35       58.72      1.36 o
   4   8   3       46.22       49.18      1.40 o
   5   8   3        5.90        8.02      1.30 o
   6   8   3       65.30       59.90      2.81 o
   7   8   3      173.49      173.83      5.50 o
   8   8   3       26.21       20.29      3.92 o
   9   8   3        0.29        3.77      2.87 o
  -8   9   3        2.04       -0.10      1.48 o
  -7   9   3        0.75       -1.26      1.26 o
  -6   9   3      126.34      120.89      2.74 o
  -5   9   3      158.77      159.52      3.28 o
  -4   9   3      193.38      176.99      3.51 o
  -3   9   3      361.90      358.09      4.54 o
  -2   9   3      105.17       91.64      1.89 o
  -1   9   3      132.98      133.33      2.11 o
   0   9   3      332.73      304.09      3.79 o
   1   9   3      636.25      622.54      9.32 o
   2   9   3     1314.80     1271.31     19.20 o
   3   9   3       78.15       78.74      2.13 o
   4   9   3     1209.22     1207.66     16.49 o
   5   9   3      216.14      211.98      3.91 o
   6   9   3      238.06      228.95      8.96 o
   7   9   3        0.54        0.22      1.98 o
   8   9   3        7.67        8.65      3.08 o
  -8  10   3        0.16       -0.83      1.56 o
  -7  10   3        0.38       -1.35      1.35 o
  -6  10   3       17.59       18.23      1.23 o
  -5  10   3        7.34        8.85      1.04 o
  -4  10   3      609.75      610.61      9.23 o
  -3  10   3       29.18       28.86      1.47 o
  -2  10   3      101.89       94.38      2.60 o
  -1  10   3       95.87       82.26      1.74 o
   0  10   3       70.57       62.65      2.17 o
   1  10   3      314.81      291.95      4.15 o
   2  10   3      334.11      316.73      4.46 o
   3  10   3        9.31        8.71      1.22 o
   4  10   3       19.90       17.18      1.15 o
   5  10   3       16.94       17.48      1.14 o
   6  10   3       20.86       22.25      2.69 o
   7  10   3        4.12        4.41      1.44 o
   8  10   3        0.45        1.61      1.34 o
  -8  11   3       22.47       23.55      2.74 o
  -7  11   3        3.22        3.04      1.80 o
  -6  11   3       19.80       22.13      1.42 o
  -5  11   3        4.36        4.57      1.06 o
  -4  11   3        0.74        1.33      1.33 o
  -3  11   3       26.94       20.26      1.34 o
  -2  11   3        2.67        4.40      0.94 o
  -1  11   3       12.21        8.84      0.64 o
   0  11   3      340.27      315.15      4.27 o
   1  11   3      102.96      102.97      2.96 o
   2  11   3      714.56      690.96     10.26 o
   3  11   3       92.80       92.42      2.51 o
   4  11   3      130.94      130.46      3.04 o
   5  11   3        4.23        2.18      0.88 o
   6  11   3       13.02        7.92      1.79 o
   7  11   3        6.17        6.73      1.79 o
   8  11   3        2.51        1.80      1.55 o
  -7  12   3        9.60       11.56      2.77 o
  -6  12   3        0.52        0.93      0.98 o
  -5  12   3        3.89        3.49      1.09 o
  -4  12   3       80.60       84.29      2.92 o
  -3  12   3       11.54       12.15      1.38 o
  -2  12   3       26.46       25.94      1.44 o
  -1  12   3       23.55       26.67      0.95 o
   0  12   3       72.27       78.84      1.64 o
   1  12   3       90.85       89.84      2.85 o
   2  12   3       10.74        8.52      1.52 o
   3  12   3       11.83       12.18      1.37 o
   4  12   3        9.01       13.17      1.20 o
   5  12   3        4.38        4.14      1.01 o
   6  12   3       11.58       10.05      2.01 o
   7  12   3        0.56        0.44      1.68 o
  -6  13   3       14.36       14.91      2.36 o
  -5  13   3      100.17       99.31      3.79 o
  -4  13   3        9.09        4.92      1.80 o
  -3  13   3       38.17       38.70      2.08 o
  -2  13   3        4.77        5.54      1.04 o
  -1  13   3       20.01       23.47      1.44 o
   0  13   3       56.37       63.42      3.56 o
   1  13   3       14.69       15.08      1.77 o
   2  13   3       55.94       55.34      3.65 o
   3  13   3        0.31        0.34      1.14 o
   4  13   3        4.78        7.21      1.44 o
   5  13   3        2.41        1.58      1.00 o
   6  13   3       15.04       17.42      2.48 o
  -6  14   3       27.24       29.44      2.93 o
  -5  14   3        3.55        1.28      1.42 o
  -4  14   3      126.87      125.22      4.72 o
  -3  14   3        2.22        1.01      1.11 o
  -2  14   3       84.09       75.24      2.62 o
  -1  14   3       63.55       58.28      2.10 o
   0  14   3        1.05       -0.99      1.00 o
   1  14   3      106.31      106.62      3.75 o
   2  14   3        4.79        5.29      1.57 o
   3  14   3      161.71      175.22      5.49 o
   4  14   3       29.24       25.68      2.17 o
   5  14   3       17.32       18.33      1.69 o
   6  14   3       29.07       32.18      2.04 o
  -5  15   3        1.36        1.85      1.48 o
  -4  15   3        1.54        2.22      2.35 o
  -3  15   3       10.25       11.41      1.76 o
  -2  15   3        5.96        8.07      1.28 o
  -1  15   3        6.39        4.87      0.99 o
   0  15   3        9.33        8.67      1.08 o
   1  15   3       21.22       22.93      2.75 o
   2  15   3        2.69        2.05      1.77 o
   3  15   3        1.03       -0.15      1.94 o
   4  15   3        8.44       11.59      1.88 o
   5  15   3        0.18        1.34      1.22 o
  -4  16   3        9.13       10.30      3.39 o
  -3  16   3        0.90       -0.57      1.38 o
  -2  16   3        0.21       -0.47      1.03 o
  -1  16   3       10.78        8.79      1.33 o
   0  16   3       21.85       19.01      1.57 o
   1  16   3        0.70       -0.31      1.03 o
   2  16   3        1.92        3.36      1.97 o
   3  16   3        1.40        3.49      2.71 o
   4  16   3       13.65       21.80      3.94 o
  -2  17   3       11.04       12.06      1.44 o
  -1  17   3        9.19        9.84      2.65 o
   0  17   3       55.21       60.20      4.52 o
   1  17   3       10.06        9.49      1.38 o
   2  17   3       53.13       44.93      2.88 o
 -10   0   4      119.15      124.10      7.57 o
  -9   0   4       13.31       13.36      2.94 o
  -8   0   4       36.78       37.03      3.67 o
  -7   0   4       50.71       48.02      3.85 o
  -6   0   4        9.89       13.40      2.28 o
  -5   0   4      151.81      184.77      5.37 o
  -4   0   4        2.64        2.19      1.04 o
  -3   0   4      978.74     1148.80     15.06 o
  -2   0   4       86.79       83.61      1.63 o
  -1   0   4     1320.09     1265.55     12.98 o
   0   0   4     3293.63     3289.23     33.00 o
   2   0   4        3.05        0.36      0.36 o
   3   0   4      216.72      279.61      6.58 o
   4   0   4     3094.99     3211.17     66.91 o
   5   0   4     1026.44     1099.98     23.57 o
   6   0   4      191.93      177.51      4.79 o
   7   0   4        0.03        0.00      1.26 o
   8   0   4        0.94        0.24      1.45 o
   9   0   4       10.33        9.65      2.18 o
  10   0   4        0.39        2.18      2.04 o
 -10   1   4        7.58        6.52      2.02 o
  -9   1   4       56.07       58.54      3.44 o
  -8   1   4       12.41       13.10      1.83 o
  -7   1   4      102.57       95.00      3.84 o
  -6   1   4      200.72      195.02      5.86 o
  -5   1   4       65.08       67.59      1.51 o
  -4   1   4     1106.82     1063.86     19.01 o
  -3   1   4      493.13      539.02      5.97 o
  -2   1   4     1091.27     1074.42      9.08 o
  -1   1   4     2149.91     2298.69     18.27 o
   0   1   4      712.68      681.40      5.07 o
   1   1   4        1.07        0.36      0.21 o
   2   1   4      344.05      398.99      5.14 o
   3   1   4        0.54        3.49      0.37 o
   4   1   4      806.84      810.98     13.80 o
   5   1   4      345.96      358.22      5.90 o
   6   1   4       55.33       61.12      1.68 o
   7   1   4       95.86      100.41      4.62 o
   8   1   4       27.90       36.10      4.52 o
   9   1   4        0.32       -0.09      1.24 o
  10   1   4        3.65        2.77      1.53 o
 -10   2   4        2.14        1.11      1.66 o
  -9   2   4        5.61        7.67      2.65 o
  -8   2   4        7.08        5.05      1.76 o
  -7   2   4       19.82       22.05      1.95 o
  -6   2   4      184.85      173.74      5.44 o
  -5   2   4      192.87      191.01      8.00 o
  -4   2   4       99.50      111.52      1.79 o
  -3   2   4      105.86      106.92      1.85 o
  -2   2   4      943.62     1022.13      9.09 o
  -1   2   4      111.41      102.05      1.19 o
   0   2   4      340.75      373.52      3.90 o
   1   2   4     1169.40     1174.19     10.03 o
   2   2   4     1509.07     1617.56     17.86 o
   3   2   4      666.79      672.35     10.41 o
   4   2   4        3.00        0.63      0.52 o
   5   2   4       52.32       56.15      1.44 o
   6   2   4      333.80      335.42      6.43 o
   7   2   4       96.37       91.02      3.14 o
   8   2   4      111.66      111.92      3.82 o
   9   2   4       18.47       21.60      1.87 o
  10   2   4       10.93        6.53      2.67 o
 -10   3   4        2.57       -0.08      1.56 o
  -9   3   4        4.31        5.18      1.96 o
  -8   3   4       88.45       87.87      3.94 o
  -7   3   4       12.07       15.83      1.81 o
  -6   3   4      283.60      281.62      7.77 o
  -5   3   4        0.62        1.11      0.66 o
  -4   3   4      417.50      419.66      4.84 o
  -3   3   4      112.66      110.60      2.03 o
  -2   3   4     1144.70     1130.76     10.48 o
  -1   3   4      252.29      268.48      2.38 o
   0   3   4      682.92      692.83      6.28 o
   1   3   4      536.74      527.56      5.16 o
   2   3   4      287.23      291.67      3.61 o
   3   3   4      234.56      225.23      3.55 o
   4   3   4       38.70       30.59      0.81 o
   5   3   4        1.31        0.53      0.38 o
   6   3   4        5.75        5.03      0.76 o
   7   3   4       33.26       37.23      1.80 o
   8   3   4       92.64       97.69      3.37 o
   9   3   4       23.90       25.43      1.90 o
  10   3   4       49.72       50.20      4.85 o
  -9   4   4        0.92        0.63      1.48 o
  -8   4   4       27.04       26.82      2.36 o
  -7   4   4       52.41       48.81      4.40 o
  -6   4   4      107.28       99.56      7.52 o
  -5   4   4      244.37      242.95      4.75 o
  -4   4   4        0.23        0.74      0.38 o
  -3   4   4     1384.12     1415.86     15.80 o
  -2   4   4     1553.31     1593.31     15.45 o
  -1   4   4     1483.40     1564.74     12.14 o
   0   4   4      238.99      254.93      2.48 o
   1   4   4     2233.75     2305.79     22.15 o
   2   4   4     2416.76     2556.22     26.09 o
   3   4   4      115.42      118.04      1.98 o
   4   4   4      184.35      194.41      4.66 o
   5   4   4        8.68        9.39      0.55 o
   6   4   4        0.29       -0.37      1.55 o
   7   4   4       50.55       55.83      4.47 o
   8   4   4       53.23       49.55      4.38 o
   9   4   4        6.50        8.38      2.81 o
  -9   5   4        0.01       -1.28      1.35 o
  -8   5   4        1.53        1.58      1.31 o
  -7   5   4        4.30        4.33      1.41 o
  -6   5   4       10.83        8.95      1.57 o
  -5   5   4       46.46       50.65      1.29 o
  -4   5   4        9.53        8.33      0.57 o
  -3   5   4      217.19      219.82      2.91 o
  -2   5   4      391.11      395.32      4.28 o
  -1   5   4      610.51      614.68      5.69 o
   0   5   4      257.43      278.21      2.61 o
   1   5   4       60.04       42.75      0.91 o
   2   5   4      192.57      203.93      2.57 o
   3   5   4       17.39       12.46      0.58 o
   4   5   4       95.67      102.20      2.07 o
   5   5   4       49.20       41.46      1.25 o
   6   5   4       51.78       43.60      3.94 o
   7   5   4       22.64       18.39      2.94 o
   8   5   4        0.06        0.94      2.02 o
   9   5   4        0.02        1.82      2.35 o
  -9   6   4        0.32       -1.30      1.30 o
  -8   6   4        0.69        0.79      1.31 o
  -7   6   4        4.04        2.63      1.38 o
  -6   6   4        0.00       -1.50      1.50 o
  -5   6   4       65.09       67.26      2.26 o
  -4   6   4       25.09       29.28      0.95 o
  -3   6   4       48.55       53.49      1.19 o
  -2   6   4       11.02       16.01      0.59 o
  -1   6   4      134.21      142.15      1.81 o
   0   6   4      552.22      610.30      5.47 o
   1   6   4       24.48       20.85      0.73 o
   2   6   4        5.78        1.21      0.36 o
   3   6   4      243.51      258.76      4.25 o
   4   6   4       41.49       42.90      1.13 o
   5   6   4       49.92       51.39      1.54 o
   6   6   4       12.80       12.13      0.83 o
   7   6   4        6.12        4.10      2.26 o
   8   6   4        0.15        1.73      2.26 o
   9   6   4        0.00       -2.08      2.08 o
  -9   7   4       19.30       22.31      2.59 o
  -8   7   4        8.72        7.61      1.81 o
  -7   7   4       36.36       36.94      2.70 o
  -6   7   4      134.43      130.25      7.17 o
  -5   7   4        5.65        6.43      0.81 o
  -4   7   4      280.40      268.90      4.68 o
  -3   7   4       70.90       72.52      2.20 o
  -2   7   4      785.20      795.29      8.21 o
  -1   7   4      316.64      301.34      3.27 o
   0   7   4       78.11       71.03      1.14 o
   1   7   4       10.94       12.80      0.62 o
   2   7   4       57.81       64.42      1.61 o
   3   7   4       15.69       16.15      0.88 o
   4   7   4        0.10        0.54      0.48 o
   5   7   4      114.40      115.39      3.88 o
   6   7   4       66.49       66.92      2.80 o
   7   7   4        0.70       -0.14      0.86 o
   8   7   4       13.30       12.81      3.28 o
   9   7   4        1.16       -1.41      2.63 o
  -9   8   4        1.83        1.26      1.66 o
  -8   8   4       12.50       16.13      2.23 o
  -7   8   4        6.41        6.73      1.76 o
  -6   8   4       17.14       25.19      1.63 o
  -5   8   4       32.80       35.91      1.49 o
  -4   8   4       56.55       54.88      1.82 o
  -3   8   4      122.58      110.54      2.03 o
  -2   8   4      490.32      480.07      6.09 o
  -1   8   4      656.42      645.49      6.37 o
   0   8   4     1629.33     1570.06     13.89 o
   1   8   4       80.09       79.09      1.49 o
   2   8   4     1285.54     1271.90     13.84 o
   3   8   4       14.79       15.35      0.91 o
   4   8   4      450.98      451.33      6.75 o
   5   8   4       17.74       18.07      1.70 o
   6   8   4       76.17       75.06      3.27 o
   7   8   4        7.59        8.29      1.31 o
   8   8   4       15.76       15.05      3.49 o
   9   8   4        0.27        0.55      2.73 o
  -8   9   4        1.36        1.68      1.65 o
  -7   9   4       28.17       31.10      5.41 o
  -6   9   4        3.63        3.91      1.12 o
  -5   9   4       26.30       27.52      1.96 o
  -4   9   4       55.08       47.40      2.13 o
  -3   9   4        0.91       -0.61      0.61 o
  -2   9   4        7.96        9.83      0.82 o
  -1   9   4        4.52        4.58      0.62 o
   0   9   4       32.49       35.71      0.91 o
   1   9   4      106.80      108.58      1.87 o
   2   9   4       14.45       17.02      0.80 o
   3   9   4      117.77      107.58      2.55 o
   4   9   4       99.23       86.55      2.22 o
   5   9   4       69.90       70.92      2.17 o
   6   9   4       23.30       24.41      2.03 o
   7   9   4        0.17        1.50      1.20 o
   8   9   4       29.10       32.71      4.83 o
  -8  10   4       18.65       17.35      3.44 o
  -7  10   4       12.03        8.91      2.01 o
  -6  10   4       32.52       30.16      1.53 o
  -5  10   4       33.29       31.06      1.85 o
  -4  10   4       32.79       30.97      1.54 o
  -3  10   4       62.06       58.01      2.04 o
  -2  10   4       34.20       31.94      1.33 o
  -1  10   4      700.70      641.57      7.84 o
   0  10   4        0.04       -0.37      0.51 o
   1  10   4      539.89      510.17      6.55 o
   2  10   4        9.10       10.40      0.96 o
   3  10   4       79.10       76.94      2.24 o
   4  10   4        4.37        3.82      0.88 o
   5  10   4       10.99       10.97      1.38 o
   6  10   4       10.20       10.51      1.69 o
   7  10   4       12.85       10.25      1.77 o
   8  10   4        1.59        4.51      3.18 o
  -7  11   4       13.71       15.20      2.38 o
  -6  11   4       67.88       68.67      2.39 o
  -5  11   4        5.50        3.58      1.05 o
  -4  11   4      200.00      194.00      4.75 o
  -3  11   4      177.34      168.03      5.22 o
  -2  11   4      120.30      113.97      2.78 o
  -1  11   4      111.61      105.37      2.07 o
   0  11   4      193.74      185.41      2.69 o
   1  11   4      149.85      132.32      3.02 o
   2  11   4       11.13       10.19      1.12 o
   3  11   4       28.87       22.88      1.41 o
   4  11   4      127.49      127.08      3.00 o
   5  11   4       13.87       15.59      1.30 o
   6  11   4       17.37       21.26      2.31 o
   7  11   4       16.91       21.10      2.35 o
  -7  12   4        3.35        1.06      1.90 o
  -6  12   4        1.71        0.95      1.05 o
  -5  12   4        8.04        8.90      1.55 o
  -4  12   4       19.08       20.22      1.67 o
  -3  12   4       62.78       67.93      2.60 o
  -2  12   4       13.50       14.15      1.22 o
  -1  12   4      361.63      335.38      4.63 o
   0  12   4      131.97      137.86      3.24 o
   1  12   4       44.41       40.82      1.97 o
   2  12   4       11.11        8.52      1.28 o
   3  12   4       32.40       28.55      1.76 o
   4  12   4       11.78       11.83      1.30 o
   5  12   4      117.89      116.50      3.87 o
   6  12   4        3.19        3.39      1.70 o
   7  12   4        6.71        8.13      2.09 o
  -6  13   4       29.36       28.91      1.85 o
  -5  13   4        6.61        7.50      1.63 o
  -4  13   4       96.65      102.65      4.11 o
  -3  13   4        5.37        5.92      1.27 o
  -2  13   4       56.81       51.94      2.06 o
  -1  13   4        6.24        6.38      0.64 o
   0  13   4       31.47       26.23      1.89 o
   1  13   4        5.47        5.12      1.17 o
   2  13   4        9.22        9.61      1.69 o
   3  13   4        4.08        2.49      1.57 o
   4  13   4       75.21       74.23      3.21 o
   5  13   4        8.48        9.62      1.26 o
   6  13   4       66.10       65.93      4.12 o
  -5  14   4        0.01        0.75      1.37 o
  -4  14   4        2.16        0.45      2.34 o
  -3  14   4       11.38       12.93      1.80 o
  -2  14   4       44.95       57.57      2.38 o
  -1  14   4       88.12       88.34      2.79 o
   0  14   4       80.23       88.82      3.34 o
   1  14   4        0.00        1.17      1.26 o
   2  14   4        4.24        4.74      1.59 o
   3  14   4        8.57        8.70      1.79 o
   4  14   4       43.85       44.96      3.37 o
   5  14   4        7.33        9.59      1.36 o
  -5  15   4        0.37        0.63      2.34 o
  -4  15   4        5.94        7.69      2.92 o
  -3  15   4       10.29       12.73      1.81 o
  -2  15   4       15.31       18.88      1.57 o
  -1  15   4        4.38        1.74      0.85 o
   0  15   4       59.97       60.19      2.18 o
   1  15   4       11.51       11.21      1.65 o
   2  15   4        0.33       -0.26      1.57 o
   3  15   4        1.81        2.76      1.59 o
   4  15   4        7.51        7.71      1.74 o
  -3  16   4       19.22       14.40      2.09 o
  -2  16   4        9.88        7.00      1.28 o
  -1  16   4        1.52        1.80      6.53 o
   0  16   4        7.97        4.89      0.99 o
   1  16   4        0.03       -1.04      1.04 o
   2  16   4       26.10       23.01      3.07 o
   3  16   4        4.56        2.45      2.73 o
  -1  17   4        1.13       -1.95      1.99 o
   0  17   4        0.30        0.72      1.96 o
   1  17   4       15.50       15.34      1.54 o
 -10   1   5       18.72       21.26      2.65 o
  -9   1   5       14.47       10.06      2.01 o
  -8   1   5      131.79      126.32      5.02 o
  -7   1   5        2.64        0.75      1.27 o
  -6   1   5      623.91      616.96     14.89 o
  -5   1   5        0.24       -0.49      0.49 o
  -4   1   5      206.99      208.76      3.34 o
  -3   1   5      445.51      433.85      4.69 o
  -2   1   5      231.78      223.53      2.17 o
  -1   1   5     1611.12     1649.88     13.79 o
   0   1   5      399.48      403.89      3.39 o
   1   1   5      455.07      429.35      4.01 o
   2   1   5      511.42      478.99      5.80 o
   3   1   5      148.27      160.88      2.71 o
   4   1   5      215.32      235.30      5.37 o
   5   1   5       42.28       40.26      1.38 o
   6   1   5      137.52      120.15      3.00 o
   7   1   5       50.10       44.74      2.26 o
   8   1   5        2.72        3.10      1.19 o
   9   1   5        0.01        1.19      1.47 o
  10   1   5        6.19        6.10      2.31 o
 -10   2   5       12.46        6.95      2.06 o
  -9   2   5       60.89       67.16      4.48 o
  -8   2   5      127.30      111.19      4.70 o
  -7   2   5      258.77      267.08      7.83 o
  -6   2   5      241.20      219.49      6.64 o
  -5   2   5        0.11        0.12      0.56 o
  -4   2   5      145.58      135.50      2.27 o
  -3   2   5      417.12      468.98      5.31 o
  -2   2   5     1055.63     1053.45      9.37 o
  -1   2   5       84.30       81.44      1.04 o
   0   2   5      985.21      986.51      8.06 o
   1   2   5      208.42      263.29      2.98 o
   2   2   5      860.36      952.18      9.53 o
   3   2   5       84.12       76.28      1.85 o
   4   2   5        0.36        0.11      0.71 o
   5   2   5        3.45        5.90      1.04 o
   6   2   5      525.32      522.08      9.73 o
   7   2   5        6.85        7.94      1.54 o
   8   2   5      404.81      373.14      9.36 o
   9   2   5        2.42        3.39      1.35 o
  -9   3   5        0.70        1.08      1.51 o
  -8   3   5       61.84       61.74      3.51 o
  -7   3   5        7.57        9.22      1.70 o
  -6   3   5      105.96       98.65      4.38 o
  -5   3   5        0.69        0.53      0.58 o
  -4   3   5        5.83        9.46      0.62 o
  -3   3   5      318.35      331.26      4.33 o
  -2   3   5      773.95      840.80      8.77 o
  -1   3   5     1103.11     1149.01      9.31 o
   0   3   5     2149.65     2303.82     19.86 o
   1   3   5      160.05      190.96      2.21 o
   2   3   5      491.28      553.53      6.09 o
   3   3   5      113.30      148.13      2.65 o
   4   3   5      154.51      155.95      2.73 o
   5   3   5       38.80       37.93      1.30 o
   6   3   5        0.94        0.47      0.61 o
   7   3   5       12.79       12.28      1.24 o
   8   3   5       22.27       20.43      1.66 o
   9   3   5        5.94        7.40      1.36 o
  -9   4   5        0.37        1.93      1.58 o
  -8   4   5       10.07        9.01      1.82 o
  -7   4   5        0.02       -1.36      2.07 o
  -6   4   5       47.76       42.83      3.25 o
  -5   4   5       49.83       54.99      1.56 o
  -4   4   5        6.54        4.43      0.52 o
  -3   4   5        1.95        1.02      0.44 o
  -2   4   5       11.26        3.60      0.36 o
  -1   4   5      843.77      896.36      7.67 o
   0   4   5      310.74      361.95      3.55 o
   1   4   5      312.21      363.75      3.81 o
   2   4   5      116.69      104.22      1.50 o
   3   4   5       16.74       20.65      0.65 o
   4   4   5       22.12       18.53      0.99 o
   5   4   5       18.20       20.69      1.12 o
   6   4   5        2.58        3.20      0.62 o
   7   4   5       19.37       16.76      1.32 o
   8   4   5       43.91       46.01      2.58 o
   9   4   5        2.28       -0.75      2.22 o
  -9   5   5        0.12        1.19      1.51 o
  -8   5   5       68.07       71.69      3.86 o
  -7   5   5        5.29        7.10      1.63 o
  -6   5   5       60.97       56.22      3.08 o
  -5   5   5       34.09       28.21      1.63 o
  -4   5   5       18.62       20.40      0.81 o
  -3   5   5      200.69      182.91      2.45 o
  -2   5   5        4.08        4.10      0.39 o
  -1   5   5      446.58      406.28      3.96 o
   0   5   5     1180.16     1248.25     14.44 o
   1   5   5      426.18      448.53      4.63 o
   2   5   5      769.03      782.86      8.47 o
   3   5   5      482.80      498.34      6.47 o
   4   5   5        8.88        7.28      0.74 o
   5   5   5        5.97        4.02      0.70 o
   6   5   5       45.62       40.54      3.89 o
   7   5   5       10.20       11.24      1.14 o
   8   5   5        1.02        0.96      2.02 o
   9   5   5        1.26        0.47      2.39 o
  -9   6   5        9.37       14.58      3.08 o
  -8   6   5        7.80        3.72      1.65 o
  -7   6   5        4.82        6.95      1.64 o
  -6   6   5       39.60       36.76      2.66 o
  -5   6   5       33.76       33.40      1.34 o
  -4   6   5      904.54      905.78     11.61 o
  -3   6   5       64.26       65.10      1.72 o
  -2   6   5      365.93      350.27      3.93 o
  -1   6   5      145.17      148.24      2.08 o
   0   6   5      208.87      187.50      2.93 o
   1   6   5     1640.20     1642.51     16.27 o
   2   6   5       26.46       35.08      0.90 o
   3   6   5      155.40      158.55      2.44 o
   4   6   5       17.61       21.48      1.36 o
   5   6   5        1.85        2.00      0.72 o
   6   6   5       51.26       53.18      2.42 o
   7   6   5        4.95        5.04      1.03 o
   8   6   5        2.74        3.91      2.53 o
   9   6   5        1.09        2.53      2.71 o
  -9   7   5        0.42        3.09      1.82 o
  -8   7   5        0.44        0.06      1.48 o
  -7   7   5       29.06       31.81      2.68 o
  -6   7   5        8.67        6.52      1.16 o
  -5   7   5      321.71      314.59      5.22 o
  -4   7   5        8.07        9.31      1.11 o
  -3   7   5      158.29      144.80      2.11 o
  -2   7   5       10.56       10.51      0.65 o
  -1   7   5       22.71       22.34      0.72 o
   0   7   5       19.45       24.69      0.74 o
   1   7   5       52.05       51.09      1.14 o
   2   7   5      423.76      419.75      4.70 o
   3   7   5       89.85       97.54      2.00 o
   4   7   5      251.87      242.14      3.58 o
   5   7   5        2.75        4.60      1.20 o
   6   7   5       70.74       71.12      3.50 o
   7   7   5        7.55        5.47      1.19 o
   8   7   5       15.33       20.33      3.65 o
   9   7   5        0.19        1.61      2.79 o
  -8   8   5        6.94       10.31      2.59 o
  -7   8   5       28.12       29.47      3.39 o
  -6   8   5       49.48       45.12      1.69 o
  -5   8   5        0.43        1.11      0.83 o
  -4   8   5       85.30       83.48      2.30 o
  -3   8   5      601.21      573.20      6.71 o
  -2   8   5      170.18      175.65      2.58 o
  -1   8   5        3.31        5.95      0.54 o
   0   8   5      250.72      255.70      2.95 o
   1   8   5       20.46       22.85      0.83 o
   2   8   5      361.37      365.76      5.44 o
   3   8   5       12.15       12.14      0.97 o
   4   8   5      154.88      154.65      2.97 o
   5   8   5       55.87       58.96      2.99 o
   6   8   5       53.54       58.18      2.94 o
   7   8   5        0.49        2.12      1.73 o
   8   8   5       10.56       10.71      3.45 o
  -8   9   5       25.21       26.07      2.84 o
  -7   9   5        8.40        6.60      1.95 o
  -6   9   5       37.37       40.76      1.75 o
  -5   9   5       26.04       22.00      1.90 o
  -4   9   5      127.94      120.95      2.90 o
  -3   9   5       92.54       90.41      2.44 o
  -2   9   5     1146.14     1085.75     11.72 o
  -1   9   5      379.69      366.69      4.52 o
   0   9   5     2015.54     1937.40     18.83 o
   1   9   5        5.58        6.85      0.68 o
   2   9   5     1150.62     1093.55     14.09 o
   3   9   5       80.37       75.08      2.14 o
   4   9   5      138.09      139.34      2.91 o
   5   9   5        0.08       -0.92      1.18 o
   6   9   5       45.44       47.32      2.88 o
   7   9   5       15.29       18.28      1.88 o
   8   9   5       42.82       40.84      5.30 o
  -8  10   5        2.36        1.27      2.05 o
  -7  10   5       50.31       47.81      3.50 o
  -6  10   5       33.80       37.02      1.74 o
  -5  10   5        0.04       -0.52      0.81 o
  -4  10   5        4.68        6.11      1.18 o
  -3  10   5        1.37        1.33      1.02 o
  -2  10   5      286.39      299.07      4.74 o
  -1  10   5        2.35        1.77      0.64 o
   0  10   5      129.46      133.16      2.27 o
   1  10   5        2.60        3.31      0.73 o
   2  10   5       57.21       58.57      1.84 o
   3  10   5      131.05      127.74      2.95 o
   4  10   5        4.07        2.66      0.83 o
   5  10   5       23.24       25.70      1.19 o
   6  10   5       18.96       19.70      2.16 o
   7  10   5        6.81        6.77      1.68 o
   8  10   5       38.52       39.91      5.49 o
  -7  11   5        1.28       -1.60      1.60 o
  -6  11   5       42.40       45.89      2.07 o
  -5  11   5        9.58       10.94      1.87 o
  -4  11   5       35.64       29.79      2.19 o
  -3  11   5       30.65       29.22      2.14 o
  -2  11   5       26.11       23.26      1.37 o
  -1  11   5        4.81        4.18      0.70 o
   0  11   5       23.12       17.16      0.96 o
   1  11   5       57.42       55.67      1.83 o
   2  11   5       67.06       60.46      2.10 o
   3  11   5      106.84      106.34      3.00 o
   4  11   5       87.23       79.82      2.55 o
   5  11   5       32.43       30.10      2.29 o
   6  11   5        0.39        0.66      3.39 o
   7  11   5        4.14        7.01      1.87 o
  -7  12   5        8.01        8.85      2.30 o
  -6  12   5        0.06        0.26      1.04 o
  -5  12   5        9.83        4.93      1.46 o
  -4  12   5        1.74       -0.40      1.26 o
  -3  12   5       19.85       19.23      1.66 o
  -2  12   5       35.67       35.72      1.67 o
  -1  12   5       59.39       61.66      3.41 o
   0  12   5        0.04       -0.78      1.11 o
   1  12   5       27.15       29.80      1.49 o
   2  12   5       47.66       41.16      2.47 o
   3  12   5       30.68       31.59      1.87 o
   4  12   5       19.38       16.80      1.42 o
   5  12   5        9.01        8.29      1.24 o
   6  12   5        3.93        4.58      1.85 o
   7  12   5        0.01        0.74      1.67 o
  -6  13   5       14.36       12.37      1.52 o
  -5  13   5       16.29       18.57      2.22 o
  -4  13   5        1.75        1.64      1.53 o
  -3  13   5      138.29      139.73      4.00 o
  -2  13   5       34.96       32.90      1.83 o
  -1  13   5       75.03       70.51      1.71 o
   0  13   5        6.08        5.95      1.36 o
   1  13   5       41.14       45.05      2.45 o
   2  13   5       84.06       85.94      6.98 o
   3  13   5       26.42       28.78      1.93 o
   4  13   5       42.69       51.09      2.59 o
   5  13   5        0.00        3.17      1.13 o
   6  13   5        2.56        3.25      4.21 o
  -5  14   5        0.01        1.71      1.49 o
  -4  14   5       76.35       83.55      4.79 o
  -3  14   5       17.72       20.61      2.07 o
  -2  14   5      127.28      134.74      3.60 o
  -1  14   5       18.46       22.50      1.34 o
   0  14   5       49.68       45.76      2.53 o
   1  14   5       87.13       86.15      4.61 o
   2  14   5       36.31       34.09      2.57 o
   3  14   5       31.50       28.31      2.47 o
   4  14   5        8.69        6.23      1.83 o
   5  14   5       10.37       11.07      1.37 o
  -4  15   5        1.54        0.88      2.57 o
  -3  15   5        1.82        2.81      1.46 o
  -2  15   5        3.79        0.89      1.08 o
  -1  15   5       35.56       37.20      1.91 o
   0  15   5        3.53        3.99      1.38 o
   1  15   5        7.05        9.00      2.16 o
   2  15   5        6.36        7.09      2.12 o
   3  15   5        1.04        0.50      1.95 o
   4  15   5        0.48        0.31      1.39 o
  -3  16   5       16.02       24.82      2.31 o
  -2  16   5        0.04       -0.99      0.99 o
  -1  16   5       26.07       31.18      3.41 o
   0  16   5        0.97       -0.91      0.91 o
   1  16   5        1.78        0.84      1.63 o
   2  16   5        0.27       -1.71      1.71 o
   3  16   5        0.40        2.22      2.75 o
  -9   0   6        0.74        0.12      2.20 o
  -8   0   6      327.21      313.37     13.17 o
  -7   0   6        0.54        0.06      1.92 o
  -6   0   6      766.53      729.71     24.65 o
  -5   0   6      209.79      206.53      9.91 o
  -4   0   6      375.64      381.36      6.06 o
  -3   0   6      849.99      787.24     12.01 o
  -2   0   6      481.50      507.57      6.48 o
  -1   0   6      548.15      655.28     19.87 o
   0   0   6      824.30      901.92     10.13 o
   1   0   6      276.04      217.10      3.38 o
   2   0   6     2561.14     2562.64     70.03 o
   3   0   6      220.99      213.07      4.44 o
   4   0   6        7.16        7.72      0.88 o
   5   0   6      218.03      205.83      5.59 o
   6   0   6      209.89      212.56      8.26 o
   7   0   6       11.51       11.20      2.04 o
   8   0   6       58.72       54.63      3.92 o
   9   0   6        6.78        7.22      2.30 o
  -9   1   6       37.41       36.94      3.03 o
  -8   1   6       55.28       49.16      3.30 o
  -7   1   6       54.02       61.74      6.35 o
  -6   1   6       39.48       29.60      2.40 o
  -5   1   6        2.82        2.43      0.87 o
  -4   1   6       46.11       41.07      1.09 o
  -3   1   6      103.74      105.94      1.70 o
  -2   1   6      118.25       87.25      1.19 o
  -1   1   6        9.58        9.93      0.47 o
   0   1   6      137.94      131.77      1.46 o
   1   1   6     1420.43     1484.31     13.03 o
   2   1   6      121.28      141.11      2.63 o
   3   1   6      273.07      292.62      5.76 o
   4   1   6       25.59       24.70      1.11 o
   5   1   6       31.52       30.36      2.20 o
   6   1   6      233.82      220.08      6.03 o
   7   1   6       22.57       21.82      1.71 o
   8   1   6       18.44       20.90      2.82 o
   9   1   6        0.34       -0.22      1.27 o
  -9   2   6        0.04       -1.45      1.98 o
  -8   2   6        0.50       -0.06      2.02 o
  -7   2   6      117.59       98.98      5.31 o
  -6   2   6        5.03        3.20      1.42 o
  -5   2   6      382.61      396.26      9.99 o
  -4   2   6       49.01       48.26      1.16 o
  -3   2   6      458.29      474.98      5.82 o
  -2   2   6       33.64       34.91      0.87 o
  -1   2   6       15.92       25.17      0.65 o
   0   2   6     1201.72     1327.48     11.18 o
   1   2   6      645.19      695.48      6.36 o
   2   2   6       55.34       74.75      1.24 o
   3   2   6      113.79      111.73      2.76 o
   4   2   6      325.29      335.07      5.57 o
   5   2   6      106.57       96.24      3.58 o
   6   2   6       31.87       36.03      2.91 o
   7   2   6       86.54       78.32      3.30 o
   8   2   6       64.07       63.72      3.34 o
   9   2   6        6.07        6.14      1.49 o
  -9   3   6        3.19        1.16      1.62 o
  -8   3   6        6.93        9.54      1.91 o
  -7   3   6       32.46       29.28      4.26 o
  -6   3   6      132.82      128.18      6.56 o
  -5   3   6       10.63        9.52      0.68 o
  -4   3   6      369.22      349.96      4.32 o
  -3   3   6      284.75      281.84      3.34 o
  -2   3   6      504.55      489.44      5.22 o
  -1   3   6       21.16       15.23      0.52 o
   0   3   6      488.32      493.42      4.70 o
   1   3   6      723.73      720.76      7.37 o
   2   3   6      126.95      127.00      1.76 o
   3   3   6      342.03      344.18      5.75 o
   4   3   6        6.70        6.16      0.63 o
   5   3   6      312.73      307.00      6.24 o
   6   3   6       74.78       64.40      2.71 o
   7   3   6        0.65       -0.67      0.96 o
   8   3   6       15.89       16.40      1.29 o
   9   3   6       32.49       24.28      3.39 o
  -9   4   6        1.52        2.05      2.13 o
  -8   4   6       37.65       39.58      3.03 o
  -7   4   6       46.41       40.38      5.80 o
  -6   4   6       54.06       51.15      3.03 o
  -5   4   6      534.01      533.55      7.78 o
  -4   4   6       19.85       14.08      0.75 o
  -3   4   6      435.22      391.47      4.90 o
  -2   4   6      103.99      119.02      1.67 o
  -1   4   6      345.08      316.11      3.10 o
   0   4   6     2534.43     2663.21     21.96 o
   1   4   6        1.24        0.63      0.37 o
   2   4   6      314.13      311.23      3.57 o
   3   4   6      197.07      197.64      3.26 o
   4   4   6      317.68      343.87     11.61 o
   5   4   6        0.06       -0.94      0.94 o
   6   4   6        3.07        4.45      1.06 o
   7   4   6       50.52       41.85      2.22 o
   8   4   6        8.83        7.13      1.27 o
   9   4   6        4.85        3.98      2.55 o
  -9   5   6        1.35        1.34      1.65 o
  -8   5   6       23.25       22.35      4.99 o
  -7   5   6       16.72       16.60      2.11 o
  -6   5   6        2.93        1.02      1.47 o
  -5   5   6       18.73       18.36      1.03 o
  -4   5   6      155.13      151.40      2.80 o
  -3   5   6       46.58       45.28      1.42 o
  -2   5   6       59.56       60.69      1.15 o
  -1   5   6      196.57      182.92      2.05 o
   0   5   6      256.46      272.97      3.40 o
   1   5   6      302.74      311.03      3.64 o
   2   5   6      274.62      286.13      3.40 o
   3   5   6      268.50      266.83      3.85 o
   4   5   6        2.08        1.51      0.82 o
   5   5   6       46.17       42.21      2.23 o
   6   5   6       17.35       14.34      1.42 o
   7   5   6       61.68       58.74      4.03 o
   8   5   6        6.84        9.40      1.47 o
   9   5   6        0.10        1.14      2.45 o
  -9   6   6        0.11        0.78      1.66 o
  -8   6   6       15.07       13.50      2.17 o
  -7   6   6        1.72        1.72      1.51 o
  -6   6   6       81.57       75.42      6.18 o
  -5   6   6       66.99       64.11      1.90 o
  -4   6   6       85.03       78.33      2.12 o
  -3   6   6       13.54        8.89      0.75 o
  -2   6   6       44.28       50.17      1.09 o
  -1   6   6       26.88       26.34      0.75 o
   0   6   6        1.35        0.24      0.44 o
   1   6   6      116.20      124.11      1.94 o
   2   6   6       98.24      108.40      1.72 o
   3   6   6       34.46       30.88      1.12 o
   4   6   6        4.37        4.58      1.01 o
   5   6   6        0.38        0.16      0.98 o
   6   6   6       13.83       12.97      1.50 o
   7   6   6        1.42        0.85      1.02 o
   8   6   6        8.86       10.15      1.94 o
   9   6   6        0.71        0.45      2.49 o
  -8   7   6        9.89        7.30      2.07 o
  -7   7   6       30.74       36.02      2.96 o
  -6   7   6       98.86       93.82      2.38 o
  -5   7   6       76.73       77.73      2.17 o
  -4   7   6      159.57      151.14      3.48 o
  -3   7   6      135.19      141.16      2.56 o
  -2   7   6       13.45       10.37      0.65 o
  -1   7   6       10.91       11.60      0.68 o
   0   7   6      185.75      188.46      2.47 o
   1   7   6      257.14      249.18      3.04 o
   2   7   6      109.90      116.26      1.86 o
   3   7   6      245.73      247.12      4.21 o
   4   7   6       60.01       50.49      1.81 o
   5   7   6        6.40        5.30      1.68 o
   6   7   6        5.02        6.32      1.91 o
   7   7   6       14.55       17.06      1.74 o
   8   7   6       16.49       18.54      3.67 o
  -8   8   6       29.11       32.89      3.14 o
  -7   8   6        0.36       -0.32      1.49 o
  -6   8   6       47.36       46.94      1.80 o
  -5   8   6        9.47        9.77      1.22 o
  -4   8   6       43.44       58.23      1.98 o
  -3   8   6        7.42        9.34      0.87 o
  -2   8   6      140.24      127.46      1.98 o
  -1   8   6        5.02        4.61      0.64 o
   0   8   6      966.02      952.79      9.68 o
   1   8   6        5.32        4.80      0.64 o
   2   8   6      882.98      839.39     10.81 o
   3   8   6       72.33       69.52      2.85 o
   4   8   6      328.21      302.12      4.89 o
   5   8   6       51.18       45.60      2.73 o
   6   8   6      101.00      101.18      4.09 o
   7   8   6        6.38        6.54      1.49 o
   8   8   6       12.79       13.91      3.75 o
  -8   9   6        0.01        2.81      1.92 o
  -7   9   6       19.19       20.68      2.65 o
  -6   9   6       13.89       17.51      1.32 o
  -5   9   6       53.10       55.30      2.03 o
  -4   9   6       80.60       90.68      2.59 o
  -3   9   6        1.49        1.15      0.87 o
  -2   9   6      185.94      174.03      2.87 o
  -1   9   6       69.39       68.06      1.54 o
   0   9   6       16.53       16.06      0.86 o
   1   9   6        5.08        5.03      0.68 o
   2   9   6        2.65        1.10      0.80 o
   3   9   6        9.17        8.62      0.99 o
   4   9   6        0.22       -0.01      0.77 o
   5   9   6       43.96       48.18      6.03 o
   6   9   6       33.15       35.51      2.58 o
   7   9   6        4.30        2.83      1.80 o
   8   9   6        0.73        1.18      3.06 o
  -7  10   6        0.22        0.55      1.74 o
  -6  10   6        0.14        1.05      0.99 o
  -5  10   6       15.72       14.65      1.39 o
  -4  10   6        0.25        2.16      1.03 o
  -3  10   6       55.21       54.78      3.01 o
  -2  10   6       65.35       73.45      1.81 o
  -1  10   6       14.06       12.65      0.80 o
   0  10   6      244.98      238.90      3.73 o
   1  10   6        9.29        8.63      0.89 o
   2  10   6        8.23        7.10      1.03 o
   3  10   6      114.29      112.64      2.81 o
   4  10   6        0.13        0.95      0.86 o
   5  10   6        1.01        1.30      1.48 o
   6  10   6        0.71        3.50      1.76 o
   7  10   6        6.04        6.86      1.78 o
  -7  11   6       26.10       34.55      3.38 o
  -6  11   6       22.69       26.24      2.02 o
  -5  11   6       13.85       11.44      1.66 o
  -4  11   6       40.44       35.70      2.06 o
  -3  11   6       45.64       37.75      2.02 o
  -2  11   6       53.04       49.24      1.93 o
  -1  11   6        2.29        1.52      0.67 o
   0  11   6       99.55       95.79      2.80 o
   1  11   6      177.75      169.06      3.77 o
   2  11   6      200.36      191.28      4.56 o
   3  11   6       22.38       21.86      1.42 o
   4  11   6       19.78       21.26      2.30 o
   5  11   6        0.43       -0.68      0.68 o
   6  11   6       66.98       67.58      3.89 o
   7  11   6        6.62        6.55      1.98 o
  -6  12   6       82.97       96.76      3.18 o
  -5  12   6       37.17       36.53      2.51 o
  -4  12   6        6.25        4.63      1.70 o
  -3  12   6      112.00      108.87      3.43 o
  -2  12   6        9.59        6.65      1.18 o
  -1  12   6       67.37       76.02      2.04 o
   0  12   6       84.27       80.66      3.42 o
   1  12   6      115.63      114.43      3.09 o
   2  12   6      129.06      130.21      3.90 o
   3  12   6       29.12       28.27      1.83 o
   4  12   6       17.98       13.31      1.34 o
   5  12   6        3.39        2.31      0.95 o
   6  12   6        0.14        1.21      2.18 o
  -6  13   6        0.27        0.78      1.46 o
  -5  13   6        0.07       -0.96      1.80 o
  -4  13   6       12.37       12.99      3.83 o
  -3  13   6       11.48       15.27      1.86 o
  -2  13   6       70.52       77.04      2.67 o
  -1  13   6        1.31        0.44      0.72 o
   0  13   6       11.73        9.97      1.68 o
   1  13   6        0.62        0.84      1.15 o
   2  13   6        0.13        0.61      1.15 o
   3  13   6        0.49       -0.90      1.04 o
   4  13   6       30.21       33.56      1.94 o
   5  13   6       50.26       50.48      2.12 o
   6  13   6       32.14       36.23      3.37 o
  -5  14   6       26.29       26.73      4.28 o
  -4  14   6        0.11        0.90      2.27 o
  -3  14   6        1.14        0.80      1.39 o
  -2  14   6        2.96        2.58      1.20 o
  -1  14   6       14.84       15.12      0.80 o
   0  14   6       28.97       37.97      2.51 o
   1  14   6        5.28        6.41      2.11 o
   2  14   6       45.55       54.86      2.79 o
   3  14   6       23.39       25.91      2.98 o
   4  14   6        1.85        1.57      1.42 o
   5  14   6        0.13        0.41      1.10 o
  -4  15   6       50.18       55.55      5.99 o
  -3  15   6       14.04       17.08      2.06 o
  -2  15   6       43.81       40.35      2.48 o
  -1  15   6       12.66       16.32      2.73 o
   0  15   6       18.22       25.23      2.10 o
   1  15   6        5.89        4.74      2.02 o
   2  15   6       38.21       42.47      4.80 o
   3  15   6        6.78        3.59      2.83 o
   4  15   6        0.44       -0.51      1.49 o
  -2  16   6        5.39        5.77      1.19 o
  -1  16   6       33.70       36.29      3.73 o
   0  16   6        2.68       -0.05      1.01 o
   1  16   6        2.48       -0.02      4.18 o
   2  16   6        0.96       -1.84      2.47 o
  -9   1   7        4.36        3.65      1.94 o
  -8   1   7       67.65       68.25      6.03 o
  -7   1   7      253.18      239.14      7.71 o
  -6   1   7       93.53       85.33      4.02 o
  -5   1   7      373.29      367.35      9.51 o
  -4   1   7      132.09      123.89      1.97 o
  -3   1   7       59.79       48.96      1.20 o
  -2   1   7       64.25       58.35      1.07 o
  -1   1   7      436.52      411.66      4.06 o
   0   1   7      291.72      276.10      2.89 o
   1   1   7      414.71      420.34      4.26 o
   2   1   7      113.39       98.34      2.29 o
   3   1   7      318.88      329.75      6.05 o
   4   1   7      221.38      210.77      4.03 o
   5   1   7       71.32       75.67      3.11 o
   6   1   7       21.09       22.89      1.46 o
   7   1   7       13.52       12.20      1.24 o
   8   1   7        0.46        0.32      0.96 o
   9   1   7        4.45        5.94      1.33 o
  -9   2   7        1.90        0.31      1.71 o
  -8   2   7       16.26       12.28      2.19 o
  -7   2   7       19.10       22.91      3.00 o
  -6   2   7      163.81      160.78      8.55 o
  -5   2   7      656.96      659.61     10.65 o
  -4   2   7      726.89      706.84      9.20 o
  -3   2   7      416.85      386.70      4.37 o
  -2   2   7      701.96      689.03      6.42 o
  -1   2   7      163.95      189.18      2.20 o
   0   2   7      641.08      659.66      6.12 o
   1   2   7      605.99      642.05      6.24 o
   2   2   7       21.56       25.67      1.07 o
   3   2   7      110.46      108.11      1.85 o
   4   2   7       46.81       41.35      1.35 o
   5   2   7        3.23        3.98      2.53 o
   6   2   7       50.40       48.95      3.98 o
   7   2   7       57.14       44.49      2.54 o
   8   2   7       19.13       24.12      2.03 o
   9   2   7        7.26        4.07      1.57 o
  -9   3   7        0.29        0.42      1.56 o
  -8   3   7       24.44       27.60      4.19 o
  -7   3   7       13.18        9.46      1.95 o
  -6   3   7      131.97      133.55      5.24 o
  -5   3   7      180.36      176.88      3.23 o
  -4   3   7       94.23       87.24      1.96 o
  -3   3   7        0.12        0.62      0.46 o
  -2   3   7       75.85       95.86      1.44 o
  -1   3   7      412.63      459.35      4.50 o
   0   3   7       83.02       92.09      1.41 o
   1   3   7        0.16       -0.08      0.32 o
   2   3   7      230.82      218.80      3.07 o
   3   3   7        6.47        6.03      0.67 o
   4   3   7      103.15      112.39      3.25 o
   5   3   7        4.59        2.95      1.09 o
   6   3   7       73.10       71.73      3.07 o
   7   3   7       15.45       11.71      1.53 o
   8   3   7        0.00       -1.41      1.63 o
   9   3   7        4.03        4.52      1.52 o
  -9   4   7       14.33       14.26      2.42 o
  -8   4   7        0.11        0.14      1.48 o
  -7   4   7        6.55        5.71      2.24 o
  -6   4   7        1.39       -0.55      1.31 o
  -5   4   7        0.10       -0.69      0.69 o
  -4   4   7       40.93       36.02      1.30 o
  -3   4   7      380.16      386.51      4.63 o
  -2   4   7        3.47        5.85      0.52 o
  -1   4   7       36.92       35.59      0.84 o
   0   4   7       34.22       49.02      1.19 o
   1   4   7       16.76       19.03      1.12 o
   2   4   7       30.36       34.08      0.98 o
   3   4   7        5.65        6.40      0.59 o
   4   4   7       39.63       43.46      1.63 o
   5   4   7       18.40       19.97      1.70 o
   6   4   7        3.17        1.87      1.09 o
   7   4   7       32.16       26.28      2.18 o
   8   4   7        4.04        2.94      3.81 o
   9   4   7        1.89       -0.84      2.45 o
  -9   5   7        0.16       -2.25      2.25 o
  -8   5   7       13.49       14.26      2.98 o
  -7   5   7       45.01       38.70      3.01 o
  -6   5   7       79.63       73.99      3.85 o
  -5   5   7      105.69       95.35      2.35 o
  -4   5   7       15.38       16.21      0.99 o
  -3   5   7      226.71      188.46      4.32 o
  -2   5   7       11.53       12.27      0.64 o
  -1   5   7      618.52      572.20      5.26 o
   0   5   7        8.07        6.64      0.48 o
   1   5   7      266.30      254.44      3.18 o
   2   5   7      501.70      492.04      6.45 o
   3   5   7        3.11        5.50      0.59 o
   4   5   7      304.30      306.73      7.35 o
   5   5   7      109.32       92.62      3.62 o
   6   5   7       53.17       50.38      2.64 o
   7   5   7       12.29       10.96      1.52 o
   8   5   7        0.20       -0.42      1.13 o
   9   5   7        0.33        4.02      2.73 o
  -8   6   7        0.07        0.41      1.65 o
  -7   6   7       46.54       51.81      3.51 o
  -6   6   7      103.56      102.79      3.44 o
  -5   6   7       11.60       12.04      1.08 o
  -4   6   7      121.93      116.26      2.75 o
  -3   6   7       12.10       10.28      0.66 o
  -2   6   7      959.05      931.29      9.53 o
  -1   6   7       36.67       35.60      0.89 o
   0   6   7      267.55      252.61      2.81 o
   1   6   7       15.02       15.25      0.79 o
   2   6   7        3.41        4.58      0.56 o
   3   6   7      453.03      458.71      6.86 o
   4   6   7       28.57       28.27      3.31 o
   5   6   7      180.55      178.30      5.65 o
   6   6   7        0.02       -0.68      1.09 o
   7   6   7       15.56       19.31      1.86 o
   8   6   7        8.10        9.52      1.58 o
  -8   7   7        1.32        0.55      1.64 o
  -7   7   7       13.52       12.93      3.40 o
  -6   7   7       10.39       10.33      1.03 o
  -5   7   7        0.40       -0.14      0.76 o
  -4   7   7        9.44       11.93      1.14 o
  -3   7   7      300.32      293.76      4.69 o
  -2   7   7        8.67        8.77      0.69 o
  -1   7   7      374.00      367.84      4.29 o
   0   7   7        7.27        8.15      0.58 o
   1   7   7       37.47       35.48      1.27 o
   2   7   7       21.08       19.68      1.38 o
   3   7   7      120.68      109.48      2.67 o
   4   7   7      125.31      125.03      5.19 o
   5   7   7       53.23       47.70      2.80 o
   6   7   7        3.64        4.50      1.40 o
   7   7   7        0.10        0.75      1.25 o
   8   7   7        1.59        1.46      1.36 o
  -8   8   7        1.84        2.51      1.90 o
  -7   8   7        2.77        3.36      2.71 o
  -6   8   7        2.40        2.96      0.94 o
  -5   8   7       99.02       95.58      2.62 o
  -4   8   7       48.85       40.81      1.75 o
  -3   8   7      392.05      380.03      6.37 o
  -2   8   7        4.17        5.41      0.68 o
  -1   8   7      158.35      151.08      2.41 o
   0   8   7        0.02       -0.47      0.47 o
   1   8   7      310.54      308.70      4.11 o
   2   8   7       14.37       16.95      1.32 o
   3   8   7       92.55       89.57      3.01 o
   4   8   7        0.15       -0.49      0.67 o
   5   8   7        0.07        0.45      1.19 o
   6   8   7        8.50       11.20      2.46 o
   7   8   7        0.01        2.22      1.50 o
   8   8   7        2.26        3.98      2.98 o
  -7   9   7        4.33        4.19      1.94 o
  -6   9   7       46.88       43.37      2.00 o
  -5   9   7       33.78       41.56      2.10 o
  -4   9   7        3.22        0.62      0.99 o
  -3   9   7       53.55       46.42      2.16 o
  -2   9   7      211.80      212.69      4.69 o
  -1   9   7      417.13      398.30      4.95 o
   0   9   7      212.07      197.17      2.78 o
   1   9   7       64.11       64.86      2.09 o
   2   9   7      143.27      139.31      2.92 o
   3   9   7        2.54        3.86      0.86 o
   4   9   7      307.67      301.64      5.55 o
   5   9   7        2.11        2.45      1.78 o
   6   9   7       82.56       98.98      4.37 o
   7   9   7        0.29        1.57      2.26 o
  -7  10   7       15.03       14.20      3.47 o
  -6  10   7       15.44       15.29      1.75 o
  -5  10   7      131.76      125.21      4.28 o
  -4  10   7      177.96      192.00      4.78 o
  -3  10   7       84.91       91.59      3.06 o
  -2  10   7      194.10      220.02      3.71 o
  -1  10   7        3.72        3.66      0.66 o
   0  10   7      487.36      490.73      7.78 o
   1  10   7      262.38      260.35      4.90 o
   2  10   7       14.90       15.06      1.30 o
   3  10   7      100.26      101.25      2.67 o
   4  10   7       25.91       25.95      1.47 o
   5  10   7       21.98       23.85      4.03 o
   6  10   7       15.94       15.40      2.28 o
   7  10   7        0.57        0.00      1.66 o
  -7  11   7        0.53        0.20      2.10 o
  -6  11   7        5.36        5.92      1.47 o
  -5  11   7        7.77        4.63      1.52 o
  -4  11   7        1.73        1.40      1.49 o
  -3  11   7       15.73       21.29      2.67 o
  -2  11   7        0.23       -0.63      0.63 o
  -1  11   7        6.74        8.61      0.94 o
   0  11   7       58.12       57.31      2.07 o
   1  11   7        2.67        1.43      1.04 o
   2  11   7       14.33       12.57      1.29 o
   3  11   7        0.06        0.31      0.87 o
   4  11   7        3.62        2.49      1.15 o
   5  11   7        0.19       -0.76      1.48 o
   6  11   7       22.23       22.90      5.80 o
  -6  12   7        8.29       12.05      1.56 o
  -5  12   7        8.49        7.66      1.71 o
  -4  12   7        2.63       -0.16      1.43 o
  -3  12   7        0.66       -0.67      1.06 o
  -2  12   7        0.79       -1.39      1.39 o
  -1  12   7        1.75        1.69      0.76 o
   0  12   7       26.66       26.86      1.52 o
   1  12   7       34.83       36.13      2.03 o
   2  12   7        2.48        2.24      1.19 o
   3  12   7       27.19       34.08      2.05 o
   4  12   7        7.38        7.13      1.22 o
   5  12   7       37.92       43.75      1.71 o
   6  12   7       14.17       13.50      3.62 o
  -5  13   7       36.62       37.30      3.59 o
  -4  13   7        7.44        3.80      3.14 o
  -3  13   7       46.63       56.75      3.39 o
  -2  13   7        1.52        4.11      1.12 o
  -1  13   7      109.64      108.76      2.82 o
   0  13   7       46.23       48.26      2.65 o
   1  13   7       29.63       25.52      1.87 o
   2  13   7       13.17       11.53      1.68 o
   3  13   7        7.33        8.95      1.93 o
   4  13   7       38.16       37.36      2.02 o
   5  13   7       10.84       13.55      1.25 o
  -4  14   7       51.02       55.77      5.71 o
  -3  14   7        4.99        6.42      1.65 o
  -2  14   7       43.63       51.62      2.27 o
  -1  14   7       43.17       43.55      2.80 o
   0  14   7       19.73       19.63      2.03 o
   1  14   7        9.98        7.92      2.31 o
   2  14   7       16.85       21.43      2.05 o
   3  14   7       12.98       12.25      1.74 o
   4  14   7        6.95        7.04      1.65 o
  -3  15   7       22.19       24.20      2.33 o
  -2  15   7        0.24       -0.86      1.00 o
  -1  15   7       31.78       36.43      5.14 o
   0  15   7       21.15       23.51      2.14 o
   1  15   7       94.13       90.78      7.59 o
   2  15   7       31.67       41.50      5.08 o
   3  15   7       18.45       26.96      4.36 o
   0  16   7       10.81       13.96      1.88 o
  -9   0   8        0.25       -1.96      2.16 o
  -8   0   8       18.22       20.55      3.69 o
  -7   0   8       56.46       51.75      4.95 o
  -6   0   8       62.63       53.34      4.65 o
  -5   0   8      162.10      155.42      7.99 o
  -4   0   8      115.31      107.81      3.11 o
  -3   0   8      593.58      534.15      8.93 o
  -2   0   8       33.62       35.17      1.96 o
  -1   0   8     1303.13     1221.65     16.24 o
   0   0   8      364.22      360.81      4.96 o
   1   0   8       43.27       55.50      1.46 o
   2   0   8      509.55      520.06     15.00 o
   3   0   8       70.92       77.46      3.15 o
   4   0   8     2357.44     2338.79     70.72 o
   5   0   8        6.00        3.38      1.77 o
   6   0   8      205.82      219.78      9.12 o
   7   0   8        1.36        2.10      1.28 o
   8   0   8        0.09       -1.12      1.25 o
   9   0   8        4.01        4.42      1.72 o
  -9   1   8        0.50       -0.74      1.73 o
  -8   1   8        0.50        4.75      1.84 o
  -7   1   8       20.02       21.10      2.59 o
  -6   1   8       68.90       75.68      4.52 o
  -5   1   8      146.48      144.80      3.61 o
  -4   1   8      264.32      253.15      3.95 o
  -3   1   8       30.02       23.94      0.83 o
  -2   1   8      296.89      293.64      3.18 o
  -1   1   8       20.62       17.93      0.67 o
   0   1   8       45.81       34.62      0.88 o
   1   1   8        2.41        2.08      0.41 o
   2   1   8       65.84       72.03      1.53 o
   3   1   8       39.93       48.12      2.24 o
   4   1   8        0.00       -0.58      1.30 o
   5   1   8        5.25        8.61      1.16 o
   6   1   8       53.04       51.86      2.27 o
   7   1   8        0.23        1.65      1.06 o
   8   1   8        2.21        2.54      1.21 o
   9   1   8        0.23        0.95      1.27 o
  -9   2   8       11.16       10.74      2.44 o
  -8   2   8        5.20        5.72      1.94 o
  -7   2   8        1.39        0.61      1.59 o
  -6   2   8       39.98       36.96      2.87 o
  -5   2   8       26.63       26.23      1.19 o
  -4   2   8       67.23       60.92      1.60 o
  -3   2   8      561.33      556.66      6.05 o
  -2   2   8        6.31        5.68      0.51 o
  -1   2   8      614.44      645.64      5.85 o
   0   2   8       56.28       64.24      1.15 o
   1   2   8        4.49        1.76      0.40 o
   2   2   8      405.99      410.96      6.08 o
   3   2   8      469.46      494.07     11.23 o
   4   2   8        7.99        7.85      1.40 o
   5   2   8       35.26       32.99      1.84 o
   6   2   8        0.23       -0.90      0.90 o
   7   2   8       20.42       20.59      1.94 o
   8   2   8       10.68       10.99      1.74 o
   9   2   8       13.44       14.13      2.06 o
  -9   3   8        3.58        2.94      1.94 o
  -8   3   8       26.63       21.66      2.76 o
  -7   3   8       24.15       23.46      2.84 o
  -6   3   8        5.82        7.13      1.82 o
  -5   3   8       42.10       42.55      1.81 o
  -4   3   8      418.11      399.13      6.49 o
  -3   3   8       50.46       45.38      1.25 o
  -2   3   8      777.19      694.48      6.29 o
  -1   3   8      165.80      158.53      1.95 o
   0   3   8      556.79      514.35      5.25 o
   1   3   8       41.47       39.63      0.87 o
   2   3   8       17.11       20.43      0.85 o
   3   3   8      317.26      329.96      6.34 o
   4   3   8       98.50       83.23      2.90 o
   5   3   8        0.05       -0.36      0.85 o
   6   3   8       14.16       10.29      1.52 o
   7   3   8        7.21        8.40      1.54 o
   8   3   8        0.01       -0.66      1.24 o
   9   3   8        0.18        0.55      2.37 o
  -8   4   8       31.91       33.63      3.12 o
  -7   4   8        0.04        0.87      1.47 o
  -6   4   8        7.66       10.86      1.97 o
  -5   4   8       31.94       34.67      1.48 o
  -4   4   8        3.89        2.12      0.87 o
  -3   4   8      589.12      540.61      6.81 o
  -2   4   8        0.08       -0.26      0.44 o
  -1   4   8      410.27      351.43      3.69 o
   0   4   8        9.80       12.51      0.59 o
   1   4   8      188.82      183.40      2.69 o
   2   4   8      456.22      479.78      6.13 o
   3   4   8        2.55        0.12      1.36 o
   4   4   8      117.13      107.63      3.43 o
   5   4   8       53.44       56.16      2.90 o
   6   4   8      131.54      136.28      4.74 o
   7   4   8        0.20        1.49      1.21 o
   8   4   8       15.74       15.09      1.89 o
  -8   5   8        1.83        3.92      1.90 o
  -7   5   8       21.93       26.50      2.78 o
  -6   5   8        1.22        1.89      0.75 o
  -5   5   8       34.44       36.76      2.15 o
  -4   5   8       88.93       99.26      2.55 o
  -3   5   8        0.05       -0.11      0.53 o
  -2   5   8      526.14      528.90      5.83 o
  -1   5   8      263.40      263.58      2.99 o
   0   5   8       48.17       46.40      1.14 o
   1   5   8      229.50      225.10      3.15 o
   2   5   8        3.31        2.23      0.60 o
   3   5   8      120.55      111.04      2.15 o
   4   5   8        3.91        5.66      1.71 o
   5   5   8      126.33      119.54      7.60 o
   6   5   8       74.27       63.71      4.52 o
   7   5   8        1.39        3.01      1.31 o
   8   5   8        0.49        1.16      1.33 o
  -8   6   8        2.23        1.04      1.77 o
  -7   6   8       10.83        8.51      2.78 o
  -6   6   8        1.13        0.53      1.41 o
  -5   6   8       18.53       14.76      1.17 o
  -4   6   8        9.43        9.80      1.08 o
  -3   6   8      163.44      159.00      2.46 o
  -2   6   8       47.95       44.25      1.22 o
  -1   6   8       45.82       39.56      1.13 o
   0   6   8       91.75      103.43      1.65 o
   1   6   8        4.53        6.48      0.75 o
   2   6   8        2.54        0.18      0.68 o
   3   6   8       25.37       31.98      1.25 o
   4   6   8       34.86       28.74      1.90 o
   5   6   8        1.60        0.24      2.53 o
   6   6   8       52.58       57.93      3.15 o
   7   6   8        6.00        7.25      2.30 o
   8   6   8        5.19        7.92      2.58 o
  -8   7   8        0.19        0.78      1.90 o
  -7   7   8       47.91       59.95      6.03 o
  -6   7   8       21.40       19.96      1.34 o
  -5   7   8       94.83      102.43      2.73 o
  -4   7   8      413.04      397.09      6.65 o
  -3   7   8       87.15       88.66      1.68 o
  -2   7   8      735.25      725.43      8.23 o
  -1   7   8       38.71       40.13      1.57 o
   0   7   8        6.95        6.45      0.58 o
   1   7   8        3.94        1.69      0.65 o
   2   7   8       48.49       41.51      1.66 o
   3   7   8        9.65       13.39      0.96 o
   4   7   8        4.83        3.40      1.23 o
   5   7   8       35.70       35.59      2.55 o
   6   7   8       39.51       41.17      2.84 o
   7   7   8        1.22        0.66      1.41 o
   8   7   8        0.39        0.16      1.52 o
  -7   8   8        1.93        1.43      1.81 o
  -6   8   8       93.99      103.57      3.06 o
  -5   8   8        2.18        3.66      1.08 o
  -4   8   8       40.43       38.15      2.16 o
  -3   8   8        2.00        1.81      0.92 o
  -2   8   8      128.07      136.91      2.52 o
  -1   8   8        1.28        2.69      0.65 o
   0   8   8        7.22        8.41      0.79 o
   1   8   8        6.05        3.57      0.81 o
   2   8   8      198.25      178.63      3.65 o
   3   8   8       40.92       30.61      1.49 o
   4   8   8      134.82      136.11      2.89 o
   5   8   8       64.91       51.34      3.19 o
   6   8   8       41.09       44.18      3.03 o
   7   8   8       47.24       47.66      3.20 o
  -7   9   8       17.84       17.22      2.80 o
  -6   9   8        7.01        4.53      1.17 o
  -5   9   8        9.39       10.50      1.37 o
  -4   9   8       26.60       33.76      2.07 o
  -3   9   8        4.52        5.20      1.30 o
  -2   9   8       55.26       64.65      1.56 o
  -1   9   8        2.92        1.75      0.64 o
   0   9   8      101.44      104.65      2.18 o
   1   9   8       54.84       53.40      2.06 o
   2   9   8       40.42       35.16      1.63 o
   3   9   8        6.26        5.10      0.86 o
   4   9   8        5.70        7.04      0.95 o
   5   9   8       14.72       16.47      2.17 o
   6   9   8        4.03        5.90      1.79 o
   7   9   8        5.16        5.04      1.86 o
  -7  10   8        7.18        7.27      2.43 o
  -6  10   8        3.89        1.40      1.18 o
  -5  10   8        7.39        8.03      1.67 o
  -4  10   8        8.80       10.17      1.92 o
  -3  10   8        1.78        4.88      2.12 o
  -2  10   8       66.43       69.07      1.94 o
  -1  10   8        6.46        8.62      0.82 o
   0  10   8      139.47      123.86      3.08 o
   1  10   8        1.57        2.99      1.09 o
   2  10   8       14.03       14.25      1.47 o
   3  10   8       24.00       22.64      1.59 o
   4  10   8       21.03       23.33      1.39 o
   5  10   8        1.47       -1.62      3.10 o
   6  10   8        2.32        2.11      1.70 o
   7  10   8        0.50        2.70      1.86 o
  -6  11   8       39.70       39.10      2.16 o
  -5  11   8       82.05       90.31      6.30 o
  -4  11   8      168.17      177.73      5.73 o
  -3  11   8       27.29       24.68      2.19 o
  -2  11   8      279.33      273.92      4.78 o
  -1  11   8        4.00        5.55      0.79 o
   0  11   8       22.33       20.38      1.68 o
   1  11   8       12.50       12.64      1.45 o
   2  11   8       14.42       12.82      1.49 o
   3  11   8       36.45       33.68      1.70 o
   4  11   8        1.13        1.91      0.92 o
   5  11   8        4.84        3.35      3.26 o
   6  11   8       19.90       24.28      2.92 o
  -5  12   8       39.96       43.59      2.86 o
  -4  12   8       39.81       46.13      3.13 o
  -3  12   8       33.40       31.29      2.32 o
  -2  12   8        0.53        0.93      1.00 o
  -1  12   8       69.88       66.75      1.90 o
   0  12   8       24.08       25.65      1.71 o
   1  12   8       57.41       65.42      2.69 o
   2  12   8       68.84       75.91      3.57 o
   3  12   8       49.89       48.02      2.42 o
   4  12   8      152.18      160.63      3.71 o
   5  12   8        0.18        1.49      1.87 o
  -5  13   8       17.00       17.23      4.04 o
  -4  13   8        0.29        1.32      2.07 o
  -3  13   8        5.08        7.86      1.71 o
  -2  13   8        1.70        2.78      1.30 o
  -1  13   8        7.11        6.55      1.11 o
   0  13   8       19.66       19.60      2.02 o
   1  13   8        1.96        0.39      1.31 o
   2  13   8        1.83        2.19      1.59 o
   3  13   8        6.01        8.63      1.54 o
   4  13   8        4.34        3.81      1.16 o
   5  13   8        0.85       -0.16      1.92 o
  -4  14   8        5.83       11.89      3.79 o
  -3  14   8       14.36       18.97      2.14 o
  -2  14   8        7.79        5.71      1.22 o
  -1  14   8        1.58        2.00      1.89 o
   0  14   8       26.52       30.30      2.33 o
   1  14   8        7.45        5.40      2.20 o
   2  14   8       10.96       13.11      3.67 o
   3  14   8       12.58       18.65      1.96 o
  -2  15   8       78.50       90.10      2.77 o
  -1  15   8        1.40        2.80      2.35 o
   0  15   8       64.65       71.59      3.43 o
   1  15   8       20.33       23.49      3.19 o
   2  15   8        3.10       -1.31      2.65 o
  -8   1   9        1.02        2.35      2.91 o
  -7   1   9        0.00       -0.53      1.52 o
  -6   1   9       14.73       15.52      2.32 o
  -5   1   9      130.11      126.83      4.39 o
  -4   1   9        0.02       -0.64      0.64 o
  -3   1   9      298.62      295.62      3.92 o
  -2   1   9        5.04        7.10      0.60 o
  -1   1   9      103.02       90.65      1.50 o
   0   1   9        3.38        1.85      0.45 o
   1   1   9      678.78      650.77      6.77 o
   2   1   9      623.35      623.03      8.97 o
   3   1   9       43.94       45.74      2.81 o
   4   1   9      262.34      254.07      7.31 o
   5   1   9        4.31        5.91      1.56 o
   6   1   9       63.19       59.58      3.11 o
   7   1   9        0.02        0.07      1.85 o
   8   1   9        7.27       13.68      1.96 o
  -8   2   9        5.35        4.03      1.94 o
  -7   2   9       62.36       73.13      5.92 o
  -6   2   9       61.85       54.47      3.60 o
  -5   2   9       44.10       42.72      2.55 o
  -4   2   9      521.01      503.02      7.04 o
  -3   2   9      131.45      115.90      2.09 o
  -2   2   9     1206.96     1156.15     10.53 o
  -1   2   9        0.08       -0.42      0.42 o
   0   2   9      207.95      195.54      2.37 o
   1   2   9       13.94       13.63      0.64 o
   2   2   9       13.62       13.85      0.85 o
   3   2   9       13.31       12.05      1.28 o
   4   2   9       12.49       12.45      1.69 o
   5   2   9        0.03        0.25      1.15 o
   6   2   9        1.52        1.12      1.23 o
   7   2   9       13.43       14.40      1.60 o
   8   2   9        9.79       15.61      1.74 o
  -8   3   9       23.11       27.98      3.16 o
  -7   3   9        0.08        0.65      1.64 o
  -6   3   9       29.10       28.49      2.77 o
  -5   3   9        0.15       -0.06      0.78 o
  -4   3   9      169.85      155.42      2.89 o
  -3   3   9      128.56      126.25      2.20 o
  -2   3   9      413.29      410.47      4.29 o
  -1   3   9      272.68      274.28      2.98 o
   0   3   9        0.24       -0.23      0.39 o
   1   3   9       25.90       29.09      0.91 o
   2   3   9       35.15       30.99      1.17 o
   3   3   9        6.31        5.64      1.14 o
   4   3   9       90.13       88.96      3.80 o
   5   3   9       25.58       18.94      2.41 o
   6   3   9        4.74        5.72      1.26 o
   7   3   9        2.85        3.49      1.21 o
   8   3   9        1.36        5.06      1.37 o
  -8   4   9        4.51        7.97      2.16 o
  -7   4   9       10.59        9.63      2.21 o
  -6   4   9        7.78        7.89      0.94 o
  -5   4   9       15.90       15.56      1.24 o
  -4   4   9       93.43       98.88      2.97 o
  -3   4   9       45.01       43.87      1.28 o
  -2   4   9        9.06        4.63      0.63 o
  -1   4   9      221.45      210.34      2.59 o
   0   4   9       51.22       50.63      1.19 o
   1   4   9      110.75      122.99      2.61 o
   2   4   9       34.75       37.53      1.45 o
   3   4   9       54.34       45.24      2.27 o
   4   4   9       13.27       14.17      3.69 o
   5   4   9        8.21        7.14      1.88 o
   6   4   9       21.07       25.27      1.85 o
   7   4   9       10.77       12.52      1.54 o
   8   4   9        5.46        4.21      1.37 o
  -8   5   9       17.66       23.38      2.99 o
  -7   5   9        2.21        1.90      2.18 o
  -6   5   9       15.31       15.07      1.09 o
  -5   5   9       57.72       53.60      2.10 o
  -4   5   9       24.40       21.87      1.58 o
  -3   5   9      150.53      133.54      2.28 o
  -2   5   9       28.87       26.51      1.07 o
  -1   5   9      201.29      187.75      2.68 o
   0   5   9      245.94      243.28      2.98 o
   1   5   9      439.33      418.27      6.07 o
   2   5   9       28.03       21.20      1.18 o
   3   5   9      156.47      161.46      2.98 o
   4   5   9       76.27       71.58      3.01 o
   5   5   9       62.91       55.92      2.61 o
   6   5   9       37.57       28.26      2.05 o
   7   5   9        4.53        3.47      1.27 o
   8   5   9        3.76        2.87      1.62 o
  -8   6   9        2.87        4.44      2.94 o
  -7   6   9       32.77       36.71      3.38 o
  -6   6   9       14.46       15.41      1.24 o
  -5   6   9       39.84       36.79      1.82 o
  -4   6   9      255.14      247.75      4.73 o
  -3   6   9        1.71        2.71      0.76 o
  -2   6   9       78.11       78.71      1.74 o
  -1   6   9        2.33        1.40      0.62 o
   0   6   9      563.30      541.71      5.66 o
   1   6   9       50.27       46.54      1.61 o
   2   6   9      251.72      252.87      4.53 o
   3   6   9        0.13       -0.56      0.64 o
   4   6   9       30.32       25.27      2.69 o
   5   6   9        6.83        7.29      1.47 o
   6   6   9       59.02       45.70      2.57 o
   7   6   9       35.11       54.48      3.78 o
   8   6   9        3.50        2.25      1.69 o
  -7   7   9        3.80        9.67      2.67 o
  -6   7   9       64.63       67.75      2.38 o
  -5   7   9        5.36        4.70      1.10 o
  -4   7   9       79.33       72.93      2.77 o
  -3   7   9       44.41       51.70      1.43 o
  -2   7   9        0.30        0.88      0.61 o
  -1   7   9      115.30      120.88      2.19 o
   0   7   9       66.53       65.74      1.47 o
   1   7   9       61.58       68.37      2.19 o
   2   7   9        8.33        5.55      0.94 o
   3   7   9        1.14        0.06      0.77 o
   4   7   9       48.49       41.03      2.45 o
   5   7   9        7.86        4.46      1.40 o
   6   7   9        3.33        4.81      1.48 o
   7   7   9       20.30       20.32      2.44 o
  -7   8   9       14.55       16.72      2.93 o
  -6   8   9       12.22       13.08      1.41 o
  -5   8   9       13.51       10.83      1.40 o
  -4   8   9      127.24      124.67      3.70 o
  -3   8   9        7.22        6.18      0.89 o
  -2   8   9        0.12        0.22      0.63 o
  -1   8   9       39.79       38.44      1.26 o
   0   8   9       17.24       13.94      0.79 o
   1   8   9        0.15        0.13      0.91 o
   2   8   9       33.08       29.39      1.50 o
   3   8   9        0.02       -0.13      0.81 o
   4   8   9        2.77        5.04      1.43 o
   5   8   9        4.81        7.96      1.58 o
   6   8   9        0.37        2.18      1.61 o
   7   8   9        1.32        3.08      2.86 o
  -7   9   9        7.91        4.64      2.42 o
  -6   9   9        8.46        6.88      2.05 o
  -5   9   9       21.55       19.05      2.75 o
  -4   9   9       98.82       94.84      4.05 o
  -3   9   9       13.48       16.47      1.75 o
  -2   9   9      231.12      214.23      3.43 o
  -1   9   9      100.12      106.91      2.26 o
   0   9   9        0.01       -0.91      0.91 o
   1   9   9        0.03       -0.91      0.91 o
   2   9   9       66.84       61.88      2.16 o
   3   9   9       25.78       21.38      1.82 o
   4   9   9       32.84       35.32      1.43 o
   5   9   9       13.32       11.95      1.84 o
   6   9   9       27.64       30.67      2.87 o
   7   9   9        7.93        7.77      3.55 o
  -6  10   9       30.92       29.69      1.96 o
  -5  10   9       10.39        7.98      1.76 o
  -4  10   9      187.69      187.30      6.01 o
  -3  10   9        0.15       -0.05      1.10 o
  -2  10   9      319.33      331.13      5.36 o
  -1  10   9        7.98        9.36      0.85 o
   0  10   9       25.26       33.06      1.95 o
   1  10   9        2.74        5.67      1.52 o
   2  10   9       20.69       19.84      1.64 o
   3  10   9       17.39       15.41      1.40 o
   4  10   9        0.28       -0.76      0.76 o
   5  10   9       12.51       15.00      2.03 o
   6  10   9        7.41        4.93      1.74 o
  -6  11   9        8.15        7.64      1.82 o
  -5  11   9        1.04        0.43      1.54 o
  -4  11   9        0.13        0.06      1.53 o
  -3  11   9        3.64        1.83      1.38 o
  -2  11   9        0.37       -0.16      0.83 o
  -1  11   9        4.94        5.97      0.81 o
   0  11   9        0.03        0.09      1.05 o
   1  11   9        5.29        4.28      1.51 o
   2  11   9       91.17       95.30      3.29 o
   3  11   9        1.38        1.32      1.08 o
   4  11   9       67.08       70.86      2.86 o
   5  11   9        0.06        3.51      1.61 o
  -5  12   9        9.19       17.41      4.14 o
  -4  12   9        6.30        5.40      2.21 o
  -3  12   9        3.87        4.70      1.53 o
  -2  12   9        0.64        0.26      0.79 o
  -1  12   9        5.02        3.03      0.91 o
   0  12   9        0.13       -0.14      1.26 o
   1  12   9        0.36       -0.80      1.67 o
   2  12   9       28.88       28.75      2.35 o
   3  12   9        2.62        4.34      1.54 o
   4  12   9        0.25       -0.19      0.99 o
   5  12   9        5.13        6.61      2.00 o
  -4  13   9        0.30        0.96      2.81 o
  -3  13   9       72.47       79.26      5.06 o
  -2  13   9        0.35        0.46      1.05 o
  -1  13   9       87.35      107.47      3.93 o
   0  13   9       10.50        8.62      1.64 o
   1  13   9       83.06       90.64      5.15 o
   2  13   9       45.38       51.76      4.90 o
   3  13   9        6.60        6.58      1.70 o
   4  13   9        6.37        7.97      1.29 o
  -3  14   9        1.97        1.61      1.52 o
  -2  14   9       48.34       59.77      2.84 o
  -1  14   9        0.96        4.11      1.48 o
   0  14   9       30.89       34.96      3.68 o
   1  14   9       18.91       17.04      3.27 o
   2  14   9        6.08        4.93      3.20 o
  -8   0  10       38.84       48.33      5.57 o
  -7   0  10       34.49       32.93      4.63 o
  -6   0  10       27.67       27.61      4.02 o
  -5   0  10        0.54        0.52      0.83 o
  -4   0  10       20.77       18.24      1.55 o
  -3   0  10      196.98      180.86      3.99 o
  -2   0  10        4.33        5.96      0.93 o
  -1   0  10      698.17      652.35      9.49 o
   0   0  10      518.53      519.43      8.69 o
   1   0  10      188.95      194.28      3.86 o
   2   0  10      783.97      793.85     27.53 o
   3   0  10      468.05      418.13     15.62 o
   4   0  10        6.52        4.26      2.02 o
   5   0  10       22.34        7.91      2.34 o
   6   0  10      162.27      180.28      8.61 o
   7   0  10        0.15       -1.69      1.69 o
   8   0  10       64.22       78.22      5.75 o
  -8   1  10        6.83        8.96      2.42 o
  -7   1  10       25.95       27.68      4.95 o
  -6   1  10        0.97        0.71      2.50 o
  -5   1  10        3.41        4.35      0.90 o
  -4   1  10      115.01      112.14      2.47 o
  -3   1  10        6.56        3.26      0.66 o
  -2   1  10      154.18      139.90      2.03 o
  -1   1  10       45.86       42.71      1.10 o
   0   1  10      209.52      197.82      2.74 o
   1   1  10      116.00      115.76      2.07 o
   2   1  10      361.15      360.24      7.97 o
   3   1  10        0.13       -1.14      1.14 o
   4   1  10       12.11       14.97      1.86 o
   5   1  10       67.98       62.39      3.31 o
   6   1  10       36.04       35.13      2.56 o
   7   1  10       10.37       10.64      2.90 o
   8   1  10        1.25        0.36      1.53 o
  -8   2  10        2.17       -1.59      2.80 o
  -7   2  10        7.23        6.06      2.21 o
  -6   2  10        5.84        5.35      2.57 o
  -5   2  10       11.23       10.66      1.68 o
  -4   2  10       41.45       40.45      1.49 o
  -3   2  10       47.86       44.67      1.97 o
  -2   2  10       71.91       66.94      1.63 o
  -1   2  10      109.82      102.31      1.70 o
   0   2  10       20.13       15.21      0.80 o
   1   2  10      366.50      375.45      4.54 o
   2   2  10      141.41      135.97      2.64 o
   3   2  10        0.32       -1.11      1.18 o
   4   2  10        0.01        0.68      1.23 o
   5   2  10       52.30       46.24      2.88 o
   6   2  10        6.63       10.72      1.77 o
   7   2  10        0.31       -1.29      1.36 o
   8   2  10        0.25        0.64      1.56 o
  -8   3  10        3.54        3.16      2.13 o
  -7   3  10       37.77       38.48      3.51 o
  -6   3  10        3.40        2.48      1.82 o
  -5   3  10       86.23       86.71      2.62 o
  -4   3  10        4.26        7.25      0.93 o
  -3   3  10       89.64       83.86      1.94 o
  -2   3  10      120.17      120.58      2.09 o
  -1   3  10      335.55      324.99      3.83 o
   0   3  10      216.45      199.87      2.77 o
   1   3  10       25.60       23.88      0.93 o
   2   3  10      230.75      222.13      3.88 o
   3   3  10        3.17        5.27      1.52 o
   4   3  10       44.29       45.31      2.89 o
   5   3  10       37.41       38.94      2.68 o
   6   3  10        1.28        1.99      1.35 o
   7   3  10        0.05        1.36      1.38 o
   8   3  10        0.41       -0.01      1.47 o
  -8   4  10       25.75       26.38      3.18 o
  -7   4  10        7.81        6.96      2.26 o
  -6   4  10      144.72      145.55      3.38 o
  -5   4  10        0.02       -0.88      0.88 o
  -4   4  10       75.79       75.03      2.28 o
  -3   4  10       37.42       40.12      1.28 o
  -2   4  10       41.10       33.97      1.12 o
  -1   4  10      589.98      582.97      6.47 o
   0   4  10      178.25      164.01      2.45 o
   1   4  10      441.01      430.17      6.25 o
   2   4  10       38.26       31.69      1.70 o
   3   4  10      109.41      114.07      6.55 o
   4   4  10      150.30      137.96      5.16 o
   5   4  10        1.57       -0.52      1.32 o
   6   4  10        3.87        4.59      3.05 o
   7   4  10        1.22        2.03      1.30 o
   8   4  10        0.03        1.37      2.47 o
  -7   5  10        8.65        9.95      4.25 o
  -6   5  10        6.91        4.98      0.99 o
  -5   5  10        4.31        3.06      1.03 o
  -4   5  10        0.42        0.77      1.01 o
  -3   5  10        3.54        1.98      0.64 o
  -2   5  10       44.35       46.68      1.74 o
  -1   5  10       26.72       24.68      1.01 o
   0   5  10      238.43      238.89      3.17 o
   1   5  10      245.82      233.69      4.40 o
   2   5  10        0.37        0.90      0.78 o
   3   5  10       36.21       35.88      3.98 o
   4   5  10       19.16       10.75      1.94 o
   5   5  10        1.64       -0.53      1.26 o
   6   5  10        0.69        2.26      1.23 o
   7   5  10        8.91       14.03      1.80 o
  -7   6  10        0.09       -0.28      1.87 o
  -6   6  10        4.10        3.51      1.04 o
  -5   6  10        0.82       -0.81      1.09 o
  -4   6  10        0.06       -0.55      0.98 o
  -3   6  10        1.31       -0.17      0.66 o
  -2   6  10        0.23        0.26      0.62 o
  -1   6  10      136.95      129.86      2.34 o
   0   6  10        9.55        4.83      0.93 o
   1   6  10        2.77        3.18      0.99 o
   2   6  10        1.03        2.23      0.86 o
   3   6  10       80.40       72.83      2.34 o
   4   6  10        3.55        4.24      1.69 o
   5   6  10       44.43       37.11      2.85 o
   6   6  10        0.04       -0.54      1.20 o
   7   6  10        2.34        5.03      2.00 o
  -7   7  10       48.54       56.61      4.36 o
  -6   7  10       36.16       37.17      1.93 o
  -5   7  10       34.08       45.76      2.90 o
  -4   7  10       19.06       19.34      1.69 o
  -3   7  10       12.63       14.79      1.01 o
  -2   7  10      131.48      130.60      2.40 o
  -1   7  10       23.68       26.41      1.10 o
   0   7  10      417.11      403.04      5.32 o
   1   7  10       53.18       51.02      2.20 o
   2   7  10       69.09       68.42      2.20 o
   3   7  10       24.04       20.69      1.30 o
   4   7  10        1.58       -0.63      2.08 o
   5   7  10        0.03       -1.18      1.18 o
   6   7  10        4.01        3.91      1.56 o
   7   7  10       14.15       15.72      3.12 o
  -7   8  10        0.20        1.88      2.04 o
  -6   8  10      213.59      235.89      5.24 o
  -5   8  10        7.02       11.08      1.85 o
  -4   8  10      269.96      266.12      6.03 o
  -3   8  10       69.87       68.36      2.78 o
  -2   8  10       11.53        7.94      0.89 o
  -1   8  10       59.57       56.72      1.64 o
   0   8  10        7.06        4.71      1.18 o
   1   8  10       38.31       41.74      2.11 o
   2   8  10        1.36        0.70      0.87 o
   3   8  10        0.72        1.67      1.12 o
   4   8  10       19.29       16.72      5.51 o
   5   8  10       13.87       10.94      1.82 o
   6   8  10        0.80       -1.35      1.35 o
  -6   9  10        2.09        2.55      1.27 o
  -5   9  10       31.01       37.23      2.66 o
  -4   9  10       11.42       12.69      2.06 o
  -3   9  10       18.32       19.95      1.74 o
  -2   9  10       34.66       39.72      1.51 o
  -1   9  10        3.29        3.79      0.75 o
   0   9  10       24.98       24.89      1.78 o
   1   9  10       27.38       24.47      1.78 o
   2   9  10        3.10        4.49      1.01 o
   3   9  10       15.31       12.60      1.29 o
   4   9  10        4.78        4.20      1.82 o
   5   9  10        2.68        0.99      1.47 o
   6   9  10        1.84        1.70      2.52 o
  -6  10  10        5.10       10.28      2.87 o
  -5  10  10        0.13        1.13      1.57 o
  -4  10  10       11.97        9.70      2.07 o
  -3  10  10       66.69       66.72      3.65 o
  -2  10  10        0.41        0.61      0.76 o
  -1  10  10       56.62       54.17      1.68 o
   0  10  10        7.11        8.30      1.36 o
   1  10  10       24.73       23.11      2.27 o
   2  10  10       70.08       65.68      3.11 o
   3  10  10        4.73        5.66      1.16 o
   4  10  10       10.48       10.88      1.06 o
   5  10  10        7.24        8.76      1.93 o
  -5  11  10        0.07        2.18      3.02 o
  -4  11  10       31.75       34.14      4.56 o
  -3  11  10        4.22        4.29      1.58 o
  -2  11  10       41.47       43.58      1.78 o
  -1  11  10       14.33       14.08      0.94 o
   0  11  10      103.12      101.39      3.92 o
   1  11  10        0.84        1.10      1.49 o
   2  11  10       37.42       40.42      4.56 o
   3  11  10        0.30       -0.08      1.08 o
   4  11  10        0.08       -0.88      0.88 o
   5  11  10       21.50       34.38      2.94 o
  -4  12  10       12.53       13.80      4.14 o
  -3  12  10       61.28       64.34      3.28 o
  -2  12  10        7.74        8.20      1.03 o
  -1  12  10       42.88       44.75      2.15 o
   0  12  10       42.99       46.64      2.77 o
   1  12  10        8.78        5.39      1.83 o
   2  12  10       69.82       77.37      6.61 o
   3  12  10        0.86        1.21      1.46 o
   4  12  10        4.26        3.54      1.14 o
  -3  13  10       17.92       14.32      5.20 o
  -2  13  10        9.55        9.74      1.33 o
  -1  13  10       17.60       22.22      2.15 o
   0  13  10        1.25        3.30      1.52 o
   1  13  10        0.06       -0.85      1.94 o
   2  13  10       11.78        9.21      2.56 o
   3  13  10       16.62       17.52      2.12 o
  -1  14  10       20.69       19.89      3.37 o
   0  14  10        0.29       -1.94      2.08 o
   1  14  10       48.98       64.21      6.55 o
  -7   1  11        4.67        4.31      2.30 o
  -6   1  11       56.92       54.68      3.89 o
  -5   1  11        1.20        1.67      0.76 o
  -4   1  11       78.87       72.28      2.21 o
  -3   1  11       72.69       64.93      1.65 o
  -2   1  11       36.18       38.76      1.31 o
  -1   1  11       32.17       33.91      1.17 o
   0   1  11      274.02      283.28      3.88 o
   1   1  11       77.97       82.27      1.73 o
   2   1  11        5.65        5.51      1.66 o
   3   1  11       38.09       38.58      2.74 o
   4   1  11       91.27       92.00      5.73 o
   5   1  11        3.23        2.61      2.48 o
   6   1  11       28.54       38.58      2.82 o
   7   1  11        3.00        1.62      1.53 o
  -7   2  11       54.72       72.67      4.76 o
  -6   2  11        4.87        3.72      2.15 o
  -5   2  11       90.02      102.31      3.54 o
  -4   2  11       20.32       18.55      1.27 o
  -3   2  11       80.59       72.01      1.91 o
  -2   2  11      112.55      111.75      2.24 o
  -1   2  11      142.62      132.75      2.26 o
   0   2  11      739.87      734.38      8.39 o
   1   2  11       13.55       11.67      0.70 o
   2   2  11      288.95      291.63      5.13 o
   3   2  11       87.10       81.69      4.00 o
   4   2  11        4.00        4.53      1.76 o
   5   2  11        0.59        1.38      1.54 o
   6   2  11        3.15       -0.39      1.55 o
   7   2  11        1.86        1.70      3.18 o
  -7   3  11        0.16        1.85      2.03 o
  -6   3  11      126.28      131.96      4.54 o
  -5   3  11       32.99       30.32      1.70 o
  -4   3  11       96.39       97.04      2.58 o
  -3   3  11       60.53       60.58      1.75 o
  -2   3  11       16.67       10.45      0.95 o
  -1   3  11      111.33      108.62      2.17 o
   0   3  11       20.14       19.47      0.98 o
   1   3  11      157.01      162.69      3.43 o
   2   3  11        5.06        4.32      0.86 o
   3   3  11        3.41        3.26      1.57 o
   4   3  11        0.20        0.51      1.36 o
   5   3  11        0.40        1.25      1.40 o
   6   3  11       11.55       14.02      2.11 o
   7   3  11        0.12       -1.16      1.42 o
  -7   4  11        8.11        2.24      2.00 o
  -6   4  11        4.18        4.45      0.95 o
  -5   4  11        2.07        2.14      1.02 o
  -4   4  11        3.27        3.34      0.87 o
  -3   4  11        2.11        0.37      0.69 o
  -2   4  11       47.95       45.96      1.63 o
  -1   4  11       47.91       45.75      1.44 o
   0   4  11        4.39        3.40      0.69 o
   1   4  11      136.08      128.93      3.03 o
   2   4  11       29.13       28.47      1.46 o
   3   4  11      181.31      178.27      6.37 o
   4   4  11       53.96       48.90      3.18 o
   5   4  11        1.05        1.62      1.54 o
   6   4  11       17.95       18.64      2.33 o
   7   4  11        0.01       -1.96      4.42 o
  -7   5  11        0.10       -0.33      2.42 o
  -6   5  11       77.55       87.58      2.70 o
  -5   5  11        1.35        0.93      1.28 o
  -4   5  11       22.87       22.96      1.24 o
  -3   5  11       45.19       43.97      1.77 o
  -2   5  11        0.03       -0.23      0.63 o
  -1   5  11       11.83       11.10      0.95 o
   0   5  11       54.17       49.29      1.53 o
   1   5  11        0.30        1.43      0.87 o
   2   5  11      262.23      263.76      5.21 o
   3   5  11       47.91       51.31      3.40 o
   4   5  11       10.57        8.72      1.94 o
   5   5  11       89.09       98.57      6.65 o
   6   5  11        5.27        6.42      1.87 o
   7   5  11        0.28       -0.07      2.66 o
  -7   6  11       27.99       26.00      3.37 o
  -6   6  11        0.02       -0.02      1.01 o
  -5   6  11       73.38       77.20      2.78 o
  -4   6  11       17.57       15.93      1.66 o
  -3   6  11       65.93       62.02      1.89 o
  -2   6  11      288.76      292.92      4.17 o
  -1   6  11        7.06        9.55      0.98 o
   0   6  11       24.29       25.97      1.14 o
   1   6  11       19.45       18.50      1.37 o
   2   6  11      104.51      112.24      3.91 o
   3   6  11       58.85       57.55      1.81 o
   4   6  11      130.42      132.05      5.47 o
   5   6  11        4.87        9.31      2.13 o
   6   6  11        8.25        9.91      2.15 o
  -6   7  11       37.02       42.80      2.12 o
  -5   7  11        9.29       10.08      1.80 o
  -4   7  11       19.94       19.42      1.84 o
  -3   7  11       15.38       15.67      1.30 o
  -2   7  11       67.10       63.59      1.84 o
  -1   7  11       77.85       80.84      2.37 o
   0   7  11       13.20        9.61      0.91 o
   1   7  11       91.06       85.31      2.62 o
   2   7  11       65.53       63.70      2.39 o
   3   7  11       31.98       28.67      1.93 o
   4   7  11        5.21        2.33      1.73 o
   5   7  11        5.95        6.73      1.99 o
   6   7  11       30.53       30.48      3.01 o
  -6   8  11        2.75        2.21      1.89 o
  -5   8  11        0.46       -1.38      1.38 o
  -4   8  11        4.89        1.67      1.61 o
  -3   8  11       17.89       19.66      1.14 o
  -2   8  11        6.08        7.33      0.96 o
  -1   8  11        1.53       -0.09      0.99 o
   0   8  11       15.08       13.10      2.87 o
   1   8  11       14.14       10.69      1.46 o
   2   8  11       29.86       26.43      1.70 o
   3   8  11        0.18        0.12      0.87 o
   4   8  11        0.29       -1.32      1.32 o
   5   8  11        0.79        1.55      1.84 o
   6   8  11        2.09       -1.82      1.82 o
  -5   9  11       11.57        8.66      1.89 o
  -4   9  11       54.36       55.20      3.39 o
  -3   9  11       34.79       35.33      1.79 o
  -2   9  11        4.82        5.32      0.94 o
  -1   9  11       71.40       79.61      2.11 o
   0   9  11        0.17        0.74      1.41 o
   1   9  11       79.23       85.85      3.14 o
   2   9  11        3.66        1.55      1.10 o
   3   9  11       10.58       14.93      1.40 o
   4   9  11        0.14       -1.50      2.82 o
   5   9  11        3.13        1.53      2.47 o
  -5  10  11       11.28       14.48      4.06 o
  -4  10  11       14.36       22.36      3.80 o
  -3  10  11        1.16        0.60      1.40 o
  -2  10  11       54.97       52.49      1.75 o
  -1  10  11        1.49        1.37      0.82 o
   0  10  11      160.96      165.63      4.98 o
   1  10  11        0.49       -0.75      1.36 o
   2  10  11       30.80       38.81      2.56 o
   3  10  11        0.18       -0.73      0.98 o
   4  10  11        0.02       -1.63      1.63 o
   5  10  11        0.38       -0.13      2.00 o
  -4  11  11        9.49       11.77      4.02 o
  -3  11  11        3.40        1.44      1.54 o
  -2  11  11        0.19       -0.74      0.74 o
  -1  11  11        9.08        6.69      1.32 o
   0  11  11       13.96       16.40      3.30 o
   1  11  11        0.40        1.51      1.98 o
   2  11  11        0.52        1.08      1.46 o
   3  11  11        3.83        3.19      1.23 o
   4  11  11       25.64       29.71      2.27 o
  -3  12  11        0.09        0.61      1.52 o
  -2  12  11        0.46        0.03      0.88 o
  -1  12  11        1.15        1.33      1.17 o
   0  12  11        0.37        0.95      1.40 o
   1  12  11       10.63        9.89      3.41 o
   2  12  11        1.68       -0.24      1.58 o
   3  12  11        6.47        6.10      1.42 o
  -1  13  11       26.34       32.38      3.64 o
   0  13  11       23.80       33.07      2.62 o
   1  13  11       12.05       13.38      4.08 o
  -7   0  12        3.32        0.24      3.08 o
  -6   0  12      160.07      170.72     10.22 o
  -5   0  12        0.06        0.05      1.34 o
  -4   0  12       26.20       28.79      2.37 o
  -3   0  12       29.08       23.24      1.97 o
  -2   0  12        3.63        5.32      1.20 o
  -1   0  12       48.39       50.85      2.23 o
   0   0  12       12.76        7.98      1.20 o
   1   0  12       12.77       11.53      1.17 o
   2   0  12        3.69        1.61      2.06 o
   3   0  12       69.47       74.43      5.61 o
   4   0  12      147.06      139.07      7.83 o
   5   0  12       29.59       28.36      3.69 o
   6   0  12       11.03       13.54      3.04 o
   7   0  12       11.57        8.42      2.92 o
  -7   1  12       25.45       23.36      3.34 o
  -6   1  12        2.45        0.93      2.07 o
  -5   1  12      101.56      107.95      2.41 o
  -4   1  12        0.94        0.94      0.95 o
  -3   1  12       71.85       75.33      2.02 o
  -2   1  12      245.90      242.77      4.40 o
  -1   1  12        1.85        1.24      0.78 o
   0   1  12      351.44      350.74      4.63 o
   1   1  12       49.42       45.81      1.29 o
   2   1  12       39.83       44.76      5.08 o
   3   1  12        2.98        1.33      1.52 o
   4   1  12        1.97        1.83      1.49 o
   5   1  12        5.81        5.09      1.72 o
   6   1  12        0.42       -0.46      1.42 o
   7   1  12        0.30       -0.55      1.62 o
  -7   2  12        9.49        9.12      2.67 o
  -6   2  12        1.84        5.15      2.26 o
  -5   2  12        0.03        0.32      1.06 o
  -4   2  12        0.48       -0.03      0.82 o
  -3   2  12        4.74        5.41      0.90 o
  -2   2  12        3.77        2.59      0.92 o
  -1   2  12       52.30       47.14      1.62 o
   0   2  12       17.60       16.87      0.97 o
   1   2  12        0.79        0.53      0.78 o
   2   2  12       39.83       33.52      1.59 o
   3   2  12        8.30        7.83      1.91 o
   4   2  12       34.03       32.53      2.80 o
   5   2  12       13.90       12.28      2.12 o
   6   2  12        2.51        2.00      2.66 o
   7   2  12        6.27        4.67      3.13 o
  -7   3  12       15.36       18.21      3.13 o
  -6   3  12        0.23        0.04      0.75 o
  -5   3  12       53.97       48.34      2.31 o
  -4   3  12        9.16       12.82      1.46 o
  -3   3  12      172.81      156.94      3.03 o
  -2   3  12       22.06       25.79      1.60 o
  -1   3  12        2.44        2.01      0.77 o
   0   3  12       10.96       14.76      0.97 o
   1   3  12      193.71      190.32      3.87 o
   2   3  12       26.11       27.35      1.35 o
   3   3  12       22.53       21.88      2.48 o
   4   3  12       35.54       38.93      3.03 o
   5   3  12       13.27       14.36      4.12 o
   6   3  12        3.78        6.97      2.14 o
  -6   4  12       44.08       44.43      1.95 o
  -5   4  12       11.65       11.43      2.39 o
  -4   4  12      100.46       95.78      2.87 o
  -3   4  12       34.50       41.80      1.83 o
  -2   4  12       45.60       42.13      1.70 o
  -1   4  12       10.47       14.04      1.17 o
   0   4  12       57.14       53.29      1.77 o
   1   4  12       75.03       87.34      2.56 o
   2   4  12      199.29      193.78      4.11 o
   3   4  12       66.99       77.02      4.91 o
   4   4  12       28.88       23.19      2.59 o
   5   4  12       50.11       63.70      4.20 o
   6   4  12       30.94       30.61      2.91 o
  -6   5  12        2.36        1.96      1.03 o
  -5   5  12        5.68        3.60      1.22 o
  -4   5  12       17.18       17.50      1.28 o
  -3   5  12        0.22       -0.82      0.82 o
  -2   5  12        0.78        0.24      0.81 o
  -1   5  12        3.88        2.70      0.85 o
   0   5  12        1.64        2.20      0.72 o
   1   5  12        1.34        1.44      0.98 o
   2   5  12       61.06       65.29      2.30 o
   3   5  12       49.76       52.31      7.37 o
   4   5  12        1.77        2.13      2.41 o
   5   5  12        6.36        6.20      1.98 o
   6   5  12        5.45        5.04      2.06 o
  -6   6  12        4.92        3.22      1.15 o
  -5   6  12        4.51        3.80      1.58 o
  -4   6  12        4.90        4.02      1.74 o
  -3   6  12        9.28        8.22      1.01 o
  -2   6  12        1.70        2.68      0.76 o
  -1   6  12       55.64       52.57      1.98 o
   0   6  12       23.25       22.43      1.04 o
   1   6  12        0.44        0.77      0.94 o
   2   6  12       10.43        8.92      1.63 o
   3   6  12        0.36       -0.07      1.57 o
   4   6  12        5.88        5.28      1.99 o
   5   6  12        5.20        3.44      1.95 o
   6   6  12        0.09       -0.50      1.96 o
  -6   7  12        4.99        5.55      1.63 o
  -5   7  12       74.36       76.43      5.30 o
  -4   7  12       60.76       74.85      3.93 o
  -3   7  12      118.36      129.05      2.86 o
  -2   7  12       57.54       62.99      2.33 o
  -1   7  12       26.75       32.15      1.82 o
   0   7  12       89.32       80.49      4.27 o
   1   7  12        3.07        2.81      1.18 o
   2   7  12      123.66      117.86      3.29 o
   3   7  12        4.15        2.20      0.83 o
   4   7  12        3.34        5.34      2.04 o
   5   7  12        3.13        1.97      1.89 o
  -5   8  12       40.97       52.00      3.15 o
  -4   8  12      114.67      134.42      6.43 o
  -3   8  12       74.30       80.97      2.35 o
  -2   8  12      103.02      109.79      2.61 o
  -1   8  12       53.10       55.64      1.82 o
   0   8  12        3.51        2.67      1.54 o
   1   8  12       10.22        9.40      2.38 o
   2   8  12        4.91        4.49      1.16 o
   3   8  12       26.26       31.88      1.63 o
   4   8  12        0.37        0.74      1.70 o
   5   8  12       28.88       31.20      3.22 o
  -5   9  12        1.13        3.55      3.32 o
  -4   9  12       13.44        9.26      3.89 o
  -3   9  12       13.80       15.30      1.14 o
  -2   9  12       11.31       11.11      1.10 o
  -1   9  12       14.72       15.33      1.15 o
   0   9  12        7.84        2.15      1.62 o
   1   9  12        0.60        0.70      1.34 o
   2   9  12        5.57        5.88      1.63 o
   3   9  12        8.59        5.11      1.30 o
   4   9  12        0.06       -1.78      1.78 o
  -4  10  12        0.03       -0.98      3.16 o
  -3  10  12        1.70       -0.51      1.44 o
  -2  10  12        0.08       -0.78      0.78 o
  -1  10  12       18.54       23.39      1.46 o
   0  10  12        0.60        2.22      2.00 o
   1  10  12       27.51       26.15      5.38 o
   2  10  12        3.04        3.80      1.54 o
   3  10  12       39.17       42.67      2.84 o
   4  10  12        8.30        6.61      2.48 o
  -3  11  12       23.64       27.30      2.42 o
  -2  11  12       26.83       25.20      1.29 o
  -1  11  12        5.88        6.20      1.69 o
   0  11  12       42.23       56.84      8.61 o
   1  11  12        2.10        3.57      3.20 o
   2  11  12       14.14       11.94      1.97 o
   3  11  12        7.05       11.48      1.66 o
  -1  12  12        3.70        1.87      1.55 o
   0  12  12        1.55        0.97      2.18 o
   1  12  12        3.47       -0.75      2.59 o
  -6   1  13       28.82       35.13      4.02 o
  -5   1  13        0.06       -1.06      1.06 o
  -4   1  13       73.02       76.01      2.79 o
  -3   1  13        2.71        2.75      1.39 o
  -2   1  13      160.38      164.23      3.96 o
  -1   1  13        4.24        2.66      0.84 o
   0   1  13       30.34       35.58      1.36 o
   1   1  13        3.26        3.83      0.64 o
   2   1  13       37.80       35.72      3.09 o
   3   1  13       38.28       38.37      4.18 o
   4   1  13        4.50        2.70      1.73 o
   5   1  13        0.26        0.24      1.58 o
   6   1  13       14.60       13.56      2.47 o
  -6   2  13        1.75        4.03      3.52 o
  -5   2  13      123.89      133.35      2.55 o
  -4   2  13       89.37       96.90      3.93 o
  -3   2  13      117.96      124.67      3.48 o
  -2   2  13      162.11      159.89      4.89 o
  -1   2  13       16.41       14.82      1.11 o
   0   2  13       40.15       38.20      1.38 o
   1   2  13        6.17        4.85      1.11 o
   2   2  13       37.03       32.26      2.93 o
   3   2  13        7.12        5.82      3.03 o
   4   2  13        8.94       10.60      2.18 o
   5   2  13        9.09        8.00      1.97 o
   6   2  13        0.23       -2.40      2.98 o
  -6   3  13       17.63       19.12      1.51 o
  -5   3  13        6.51        5.23      1.30 o
  -4   3  13       42.26       41.41      2.88 o
  -3   3  13       30.91       28.88      2.54 o
  -2   3  13       37.52       38.90      1.75 o
  -1   3  13       29.41       31.16      1.48 o
   0   3  13        2.08        1.67      0.72 o
   1   3  13       29.14       27.67      1.65 o
   2   3  13        2.34        2.08      1.02 o
   3   3  13       66.27       74.79      4.27 o
   4   3  13       38.13       43.71      3.34 o
   5   3  13        0.67        0.30      1.57 o
   6   3  13        1.07        2.99      1.83 o
  -6   4  13        1.51        0.96      1.32 o
  -5   4  13        2.11        0.44      1.12 o
  -4   4  13        2.30        1.56      1.07 o
  -3   4  13        0.69        0.51      0.94 o
  -2   4  13        0.07       -0.79      0.79 o
  -1   4  13        3.24        2.85      0.97 o
   0   4  13       12.37       10.65      1.04 o
   1   4  13       13.07       11.08      2.02 o
   2   4  13        1.78        0.48      0.86 o
   3   4  13       42.05       39.57      3.30 o
   4   4  13        7.95        8.90      2.23 o
   5   4  13       74.46       72.81      4.73 o
   6   4  13        0.00       -0.71      1.97 o
  -5   5  13        3.35        6.85      1.76 o
  -4   5  13       64.13       66.92      6.64 o
  -3   5  13        5.56        8.44      1.21 o
  -2   5  13       51.41       51.61      2.15 o
  -1   5  13       25.79       28.18      1.57 o
   0   5  13       11.23        9.89      0.87 o
   1   5  13        0.98       -0.40      0.98 o
   2   5  13        1.70        1.94      0.96 o
   3   5  13        0.07       -0.18      1.63 o
   4   5  13       77.88       71.25      4.37 o
   5   5  13        9.31       15.78      2.62 o
  -5   6  13       32.13       34.40      2.68 o
  -4   6  13       32.39       40.01      3.02 o
  -3   6  13       47.42       49.16      2.97 o
  -2   6  13       51.37       57.79      2.16 o
  -1   6  13       24.06       23.55      1.48 o
   0   6  13      183.45      186.95      4.90 o
   1   6  13        7.13       10.47      1.38 o
   2   6  13        0.61        0.17      0.98 o
   3   6  13       10.14        9.68      2.14 o
   4   6  13        6.96        6.41      2.19 o
   5   6  13        6.24        4.47      2.36 o
  -5   7  13       12.68       13.03      2.09 o
  -4   7  13       20.00       23.14      4.69 o
  -3   7  13       32.78       34.62      1.70 o
  -2   7  13        0.03       -0.04      0.95 o
  -1   7  13       25.85       22.83      1.45 o
   0   7  13        0.00        0.35      1.41 o
   1   7  13       36.90       39.95      2.65 o
   2   7  13        0.30       -0.10      1.02 o
   3   7  13       15.04       18.21      2.74 o
   4   7  13       20.69       20.74      2.88 o
  -4   8  13        9.27       14.78      4.30 o
  -3   8  13        0.70        2.06      0.98 o
  -2   8  13        4.31        4.57      1.11 o
  -1   8  13        6.37        7.97      1.00 o
   0   8  13        3.12        1.77      1.59 o
   1   8  13        1.34        0.69      1.42 o
   2   8  13        0.25       -0.06      1.09 o
   3   8  13        1.95        2.21      0.84 o
   4   8  13       10.43       10.69      2.53 o
  -3   9  13       13.43       13.16      1.15 o
  -2   9  13        8.31        7.22      1.07 o
  -1   9  13       15.55       18.79      1.87 o
   0   9  13        2.48        4.00      3.02 o
   1   9  13       43.30       54.63      3.12 o
   2   9  13       10.26       13.67      1.60 o
   3   9  13       52.59       61.94      2.28 o
  -2  10  13       52.26       60.48      1.95 o
  -1  10  13        0.03       -0.83      1.43 o
   0  10  13       31.49       33.40      5.04 o
   1  10  13        0.25       -1.12      1.97 o
   2  10  13       19.97       18.14      3.33 o
   0  11  13        0.23       -2.57      2.57 o
  -5   0  14        5.72        6.11      1.70 o
  -4   0  14      196.42      197.54     11.93 o
  -3   0  14        2.50        3.31      1.76 o
  -2   0  14      217.50      220.08      8.14 o
  -1   0  14       10.98       14.94      2.19 o
   0   0  14       29.84       28.34      1.88 o
   1   0  14       16.51       14.23      1.15 o
   2   0  14        0.64        0.12      2.47 o
   3   0  14        3.84        4.85      2.83 o
   4   0  14        1.93       -1.33      2.41 o
   5   0  14        0.00        0.35      2.28 o
  -5   1  14       21.89       25.45      1.64 o
  -4   1  14       42.93       45.21      2.30 o
  -3   1  14       18.80       24.96      1.99 o
  -2   1  14       23.64       25.42      2.02 o
  -1   1  14        0.59        1.56      0.91 o
   0   1  14       22.60       25.23      1.30 o
   1   1  14        1.35       -1.17      1.17 o
   2   1  14       39.85       39.09      3.40 o
   3   1  14        0.60       -0.22      2.32 o
   4   1  14       13.89       13.29      2.40 o
   5   1  14        0.99        3.64      1.90 o
  -5   2  14        5.48        6.29      1.32 o
  -4   2  14        0.00        0.33      1.12 o
  -3   2  14        1.04        2.09      1.29 o
  -2   2  14        0.64        2.68      1.17 o
  -1   2  14        0.05       -0.45      0.87 o
   0   2  14       20.48       20.71      1.20 o
   1   2  14       20.46       22.17      1.48 o
   2   2  14       19.14       20.86      2.82 o
   3   2  14        5.39        3.49      1.84 o
   4   2  14        0.48       -1.07      1.69 o
   5   2  14        1.98        0.57      2.49 o
  -5   3  14       12.27       10.43      1.52 o
  -4   3  14        1.21       -0.11      1.13 o
  -3   3  14        6.89        2.96      1.40 o
  -2   3  14       45.52       45.20      2.45 o
  -1   3  14       44.16       38.85      2.13 o
   0   3  14       43.96       49.14      1.66 o
   1   3  14        3.61        1.88      1.01 o
   2   3  14        1.72        1.43      3.00 o
   3   3  14       18.18       17.50      2.69 o
   4   3  14        7.90        4.25      1.95 o
   5   3  14        4.91        6.15      2.14 o
  -5   4  14        3.06        0.29      2.57 o
  -4   4  14       20.11       13.34      1.71 o
  -3   4  14       20.33       22.66      2.19 o
  -2   4  14       17.32       16.85      2.61 o
  -1   4  14       72.06       79.91      3.18 o
   0   4  14       13.52       13.25      1.05 o
   1   4  14       17.99       22.92      2.61 o
   2   4  14       12.10        9.37      1.31 o
   3   4  14        5.05        8.67      3.62 o
   4   4  14       77.49       79.53      5.97 o
   5   4  14        0.04        0.59      1.90 o
  -4   5  14        1.64       -1.04      1.27 o
  -3   5  14        3.13        1.42      1.17 o
  -2   5  14       19.15       21.71      1.77 o
  -1   5  14        0.02       -0.04      1.08 o
   0   5  14       15.05       15.77      1.95 o
   1   5  14        0.96        0.94      1.38 o
   2   5  14        2.21        2.28      0.97 o
   3   5  14        0.15        0.59      3.27 o
   4   5  14        8.80        9.95      2.55 o
  -4   6  14        7.55        2.84      1.27 o
  -3   6  14        2.24        0.69      1.12 o
  -2   6  14       32.60       26.85      1.90 o
  -1   6  14        0.68        1.79      1.01 o
   0   6  14       38.28       36.21      3.98 o
   1   6  14        0.31        0.17      1.13 o
   2   6  14       17.89       19.97      2.13 o
   3   6  14        0.84       -0.29      1.88 o
   4   6  14        1.80        0.65      2.00 o
  -3   7  14        8.88        8.43      2.01 o
  -2   7  14       95.99      104.34      2.97 o
  -1   7  14       14.91       18.48      1.41 o
   0   7  14       30.48       42.19      3.81 o
   1   7  14       14.41       15.36      2.73 o
   2   7  14        2.79        5.21      1.22 o
   3   7  14        7.39        8.91      5.98 o
  -3   8  14       25.91       34.29      1.71 o
  -2   8  14       22.22       20.25      1.51 o
  -1   8  14       72.22       80.33      3.01 o
   0   8  14       18.07       21.55      3.53 o
   1   8  14       35.73       40.27      3.45 o
   2   8  14       15.39       13.95      1.54 o
   3   8  14        0.46        3.79      2.71 o
  -1   9  14        3.89        2.13      1.62 o
   0   9  14       17.46       18.25      4.45 o
   1   9  14        4.63        8.34      1.87 o
  -4   1  15       66.01       64.92      2.78 o
  -3   1  15       13.22       12.54      2.85 o
  -2   1  15       67.53       68.69      3.49 o
  -1   1  15       39.38       40.15      2.22 o
   0   1  15       30.88       34.86      1.71 o
   1   1  15       19.68       18.22      1.67 o
   2   1  15       10.39       11.11      2.52 o
   3   1  15        1.73        3.90      2.04 o
   4   1  15        0.30        0.35      4.95 o
  -4   2  15        9.23       11.46      2.64 o
  -3   2  15       18.68       18.81      2.56 o
  -2   2  15       34.97       34.22      2.35 o
  -1   2  15       30.45       33.55      1.81 o
   0   2  15       59.03       60.24      1.88 o
   1   2  15       27.46       31.79      1.68 o
   2   2  15       28.87       24.03      4.13 o
   3   2  15        9.97        8.81      2.43 o
   4   2  15        6.04        8.20      2.34 o
  -4   3  15       21.16       21.06      3.16 o
  -3   3  15        6.68        2.32      3.21 o
  -2   3  15        9.82       11.17      2.00 o
  -1   3  15       21.43       19.69      1.51 o
   0   3  15        0.01       -0.59      0.74 o
   1   3  15        5.69        4.21      1.15 o
   2   3  15        6.93        7.79      4.78 o
   3   3  15        3.03        5.02      2.85 o
   4   3  15        0.63       -0.95      1.82 o
  -3   4  15        2.97        2.97      2.92 o
  -2   4  15        0.77       -1.38      1.38 o
  -1   4  15        0.53       -0.15      1.10 o
   0   4  15        0.40       -1.61      2.06 o
   1   4  15        0.30       -0.54      1.04 o
   2   4  15        5.77        7.81      2.40 o
   3   4  15       16.26       16.04      4.87 o
  -3   5  15        8.29        4.81      1.88 o
  -2   5  15       23.96       20.13      2.25 o
  -1   5  15       37.64       39.20      1.99 o
   0   5  15        8.37        8.35      1.80 o
   1   5  15       55.74       64.48      2.82 o
   2   5  15        1.37        1.28      1.57 o
   3   5  15        3.13        2.96      2.16 o
  -2   6  15       33.26       36.41      2.18 o
  -1   6  15        2.76        2.92      1.14 o
   0   6  15       23.02       21.37      2.30 o
   1   6  15        4.21        6.91      1.39 o
   2   6  15       52.55       61.91      2.91 o
  -1   7  15        4.77        7.34      1.50 o
   0   7  15        1.94        1.27      2.62 o
   1   7  15        4.27        6.69      2.13 o
  -1   0  16       45.53       58.31      4.49 o
   0   0  16       10.37       15.25      1.64 o
   1   0  16        6.70        5.04      3.71 o
   2   0  16        5.22       10.05      3.75 o
  -2   1  16       12.40       18.20      4.33 o
  -1   1  16       21.09       26.29      1.71 o
   0   1  16       35.02       39.89      1.57 o
   1   1  16        3.92        5.09      2.32 o
   2   1  16       19.81       22.19      3.27 o
  -2   2  16        0.28       -0.94      2.34 o
  -1   2  16        0.11        1.06      1.13 o
   0   2  16        0.89        0.25      0.79 o
   1   2  16       10.36        9.83      1.10 o
   2   2  16        2.88        7.32      2.46 o
  -2   3  16        1.84        4.34      1.97 o
  -1   3  16        0.99       -0.45      1.37 o
   0   3  16       21.19       22.15      2.20 o
   1   3  16        1.61        0.60      1.04 o
   2   3  16       35.70       38.59      4.08 o
  -1   4  16        4.02        4.16      2.12 o
   0   4  16        6.77        7.60      1.86 o
   1   4  16       17.66       18.93      2.48 o
 
